# Supplementary material for: Egg White and Yolk Protein Atlas: New Protein Insights of a Global Landmark Food
Source: Foods. 2023 Sep 18;12(18):3470. doi: 10.3390/foods12183470 (PMC10528800; doi:10.3390/foods12183470)
Supplement: Supplementary file 1 [file foods-12-03470-s001.zip]

Archive with 2 entries (2 files):
- Table S1 Egg White Atlas.xlsx
- Table S2 Egg Yolk Atlas.xlsx
