# Supplementary material for: Egg White and Yolk Protein Atlas: New Protein Insights of a Global Landmark Food
Source: Foods. 2023 Sep 18;12(18):3470. doi: 10.3390/foods12183470 (PMC10528800; doi:10.3390/foods12183470)
Supplement: Supplementary file 1 [file foods-12-03470-s001.zip › Table S1 Egg White Atlas.xlsx]

## Sheet: Φύλλο1
Accession	Description	MW [kDa]	calc. pI
A0A0K0PUH6	Chemerin	18.231	9.07
A0A140T8F5	Polymeric immunoglobulin receptor	70.58	4.81
A0A1D5NYR5	PREDICTED:nuclear receptor subfamily 4 group A member 2 isoform X3 [Gallus gallus]	66.966	8.19
A0A1D5P0U5	PREDICTED: calreticulin [Gallus gallus]	48.107	4.38
A0A1D5PD00	COX assembly mitochondrial protein 2 homolog [Gallus gallus]	9.207	9.21
A0A1D5PJZ5	myelin P2 protein [Gallus gallus]	14.844	9.45
A0A1D5PRR9	Fanconi anemia group M protein OS=Gallus gallus OX=9031 GN=FANCM PE=1 SV=1 - [FANCM_CHICK]	223.866	6.34
A0A1D5PTS6	l-isoaspartyl protein carboxyl methyltransferase, like isoform 2 precursor [Gallus gallus]	26.768	7.06
A0A1D5PV06	protein disulfide-isomerase precursor [Gallus gallus]	57.476	4.69
A0A1D5PWP7	protein disulfide-isomerase A4 [Gallus gallus]	72.679	5.02
A0A1D5PXL0	beta-galactosidase preproprotein [Gallus gallus]	73.446	5.44
A0A1D5PXP0	keratin 6A [Gallus gallus]	57.007	8.48
A0A1D5PXP9	transforming growth factor-beta-induced protein ig-h3 precursor [Gallus gallus]	74.477	7.08
A0A1N8XHL8	neuroblastoma suppressor of tumorigenicity 1 precursor [Gallus gallus]	21.277	5.06
A0A6P7ZA98	PREDICTED: keratin, type I cytoskeletal 47 kDa isoform X2 [Gallus gallus]	51.792	4.89
A0M8U1	Suppressor of tumorigenicity 7 protein homolog OS=Gallus gallus OX=9031 GN=ST7 PE=3 SV=1 - [ST7_CHICK]	63.374	7.56
A1XF95	Cartilage acidic protein 1	73.113	5.82
A2N884	VH1 protein	12.193	8.68
A2N886	VH1 protein	12.569	8.53
A2N887	VH1 protein	12.5	9.03
A2N888	VH1 protein	12.547	4.66
A2N889	VH1 protein	12.421	9.18
A2N890	VH1 protein	12.269	9.06
A4VAR9	dystroglycan precursor [Gallus gallus]	97.612	8.53
A6N7Y9	Piwi-like protein 1 OS=Gallus gallus OX=9031 GN=PIWIL1 PE=2 SV=1 - [PIWL1_CHICK]	99.223	9.16
A7M7B9	Endonuclease III-like protein 1 OS=Gallus gallus OX=9031 GN=NTHL1 PE=2 SV=1 - [NTH_CHICK]	31.894	9.72
A7UEB0	Alpha-1-acid glycoprotein	22.321	5.11
A8C754	Thyroid adenoma-associated protein homolog OS=Gallus gallus OX=9031 GN=THADA PE=2 SV=1 - [THADA_CHICK]	216.469	6.48
B3VHV2	Heat shock protein 70	69.846	5.59
B4ZAD9	Eukaryotic translation elongation factor 2	21.126	9.21
B5AAV6	Heat shock protein 109	91.216	4.98
B6EAX2	Heat shock protein 70	69.815	5.5
B6V1G0	Ovomucoid	22.608	4.67
B6ZI38	draxin precursor [Gallus gallus]	39.119	8.43
B6ZLK2	Chromodomain-helicase-DNA-binding protein 1 OS=Gallus gallus OX=9031 GN=CHD1 PE=1 SV=1 - [CHD1_CHICK]	197.404	7.34
B7FF67	Sentan OS=Gallus gallus OX=9031 GN=SNTN PE=2 SV=1 - [SNTAN_CHICK]	15.748	8.7
B8YJN9	Lysozyme C	16.239	9.36
B8YJP1	Lysozyme C	16.239	9.36
B8YJT7	Lysozyme C	16.239	9.36
B8YK79	Lysozyme C	16.239	9.36
C0L3J6	Heat shock protein 70	6.311	6.45
C3VQ56	Heat shock protein 70	5.352	8.14
C6KIB2	Importin alpha 4	55.161	4.66
C7G540	Ovocalyxin-32	30.617	8.99
C7G541	Ovocalyxin-32	30.639	9.11
C7G542	Ovocalyxin-32	30.779	9.2
D0PRN3	Neurexin-3 OS=Gallus gallus OX=9031 PE=1 SV=1 - [NRX3A_CHICK]	186.508	5.8
D0PRN4	Neurexin-3-beta OS=Gallus gallus OX=9031 GN=NRXN3 PE=1 SV=2 - [NRX3B_CHICK]	72.847	6.95
D2KKL5	Aminopeptidase Ey	150	4.73
D2XQ48	Hsp-70	2.46	6
D3KCC4	Carnosine synthase 1 OS=Gallus gallus OX=9031 GN=CARNS1 PE=1 SV=1 - [CRNS1_CHICK]	99.995	6.11
D5GR55	Gallin	4.952	9.2
D5LHI3	fascin-2 [Gallus gallus]	54.832	6.93
E1BQE1	Ring finger protein 219 (uncharacterized)	88.077	5.68
E1BQJ6	Kinesin motor domain-containing protein	257.85	5.11
E1BS40	Angiopoietin like 3	56.37	5.39
E1BSH4	C1GALT1-specific chaperone 1 [Gallus gallus]	36.044	5.74
E1BT53	Obscurin	740.98	5.47
E1BTX1	prostaglandin-H2 D-isomerase	20.92	5.92
E1BV78	fibrinogen gamma chain precursor [Gallus gallus]	49.955	5.47
E1BVT3	Malate dehydrogenase, mitochondrial [Gallus gallus]	35.655	8.83
E1BWA9	PREDICTED:protein FAM3C isoform X2 [Gallus gallus]	24.811	8.52
E1BWI0	Desmoplakin	30.71	7.58
E1BY93	immunoglobulin J chain precursor [Gallus gallus]	17.946	5.27
E1BYN7	Voltage dependent anion channel 1	30.71	7.58
E1BYS4	PREDICTED: carboxypeptidase D [Gallus gallus]	150.773	5.67
E1BYW9	Proteasome subunit alpha beta type	23.09	5.06
E1BZ85	Meiosis regulator and mRNA stability factor 1 OS=Gallus gallus OX=9031 GN=MARF1 PE=3 SV=1 - [MARF1_CHICK]	193.202	7.71
E1BZI1	chloride transport protein 6 [Gallus gallus]	97.19	6.34
E1C0K1	Lipocalin 8	20.19	5.41
E1C1R4	Ubiquitin carboxyl-terminal hydrolase 47 OS=Gallus gallus OX=9031 GN=USP47 PE=3 SV=1 - [UBP47_CHICK]	157.148	5.12
E1C1V3	Plakoglobin	82.14	6.05
E1C213	Ubiquitin carboxyl-terminal hydrolase 37 OS=Gallus gallus OX=9031 GN=USP37 PE=3 SV=1 - [UBP37_CHICK]	110.795	7.42
E1C2I2	Serine/threonine-protein kinase greatwall OS=Gallus gallus OX=9031 GN=MASTL PE=3 SV=1 - [GWL_CHICK]	97.851	5.43
E1C2Q8	APC membrane recruitment protein 2 OS=Gallus gallus OX=9031 GN=AMER2 PE=3 SV=1 - [AMER2_CHICK]	65.246	5.92
E1C2U2	Telomere-associated protein RIF1 OS=Gallus gallus OX=9031 GN=RIF1 PE=3 SV=3 - [RIF1_CHICK]	254.122	5.64
E1C2V1	Lethal(3)malignant brain tumor-like protein 1 OS=Gallus gallus OX=9031 GN=L3MBTL1 PE=3 SV=1 - [LMBL1_CHICK]	94.7	6.61
E1C3P4	Cytosolic carboxypeptidase 1 OS=Gallus gallus OX=9031 GN=AGTPBP1 PE=3 SV=1 - [CBPC1_CHICK]	13.765	6.39
E1C3U7	Lysyl oxidase homolog 2 OS=Gallus gallus OX=9031 GN=LOXL2 PE=3 SV=1 - [LOXL2_CHICK]	86.908	6.49
E1C453	Heterogeneous ribonuclear protein K	47.16	5.6
E1C5S9	Family with sequence similarity 3 member D	25.16	9.66
E1C656	E3 ubiquitin-protein ligase HACE1 OS=Gallus gallus OX=9031 GN=HACE1 PE=2 SV=1 - [HACE1_CHICK]	106.227	6.23
E1C7H6	Serpin family F member 1	47.09	9.59
E1C857	tetraspanin-6 [Gallus gallus]	27.828	7.94
E1C8P7	Down syndrome cell adhesion molecule-like protein 1 homolog OS=Gallus gallus OX=9031 GN=DSCAML1 PE=1 SV=2 - [DSCL1_CHICK]	223.744	8.24
E1C958	PREDICTED: legumain [Gallus gallus]	49.261	5.94
E2RUH0	ectonucleotide pyrophosphatase/phosphodiesterase family member 2 [Gallus gallus]	98.472	7
F1N8B2	Golgi apparatus protein 1	119.14	6.66
F1N954	Proteasome subunit alpha type	28.26	6.51
F1NAR5	Serpin family F member 2	51.26	4.46
F1NB42	renin receptor precursor [Gallus gallus]	39.438	5.04
F1NBL0	Mucin-6 (Fragment) OS=Gallus gallus OX=9031 GN=MUC6 PE=1 SV=1 - [MUC6_CHICK]	132.127	6.1
F1NC02	Proteasome subunit alpha type 4	29.5	7.4
F1NC33	Heat shock cognate protein HSP 90-beta	83.5	4.68
F1NCK8	glycophorin-C [Gallus gallus]	10.071	5.16
F1NCY6	TNF receptor superfamily member 6b	33.45	8.07
F1NDK8	PREDICTED:polypeptide N-acetylgalactosaminyltransferase 2 isoform X2 [Gallus gallus]	65.169	6.72
F1NEE3	PCI domain-containing protein 2 [Gallus gallus]	46.254	8.78
F1NEQ6	Proteasome subunit alpha type	27.72	6.51
F1NGB1	Nucleobindin 2	53.85	4.81
F1NGJ7	Catalase	55.44	7.7
F1NIU9	Balbiani ring protein 3 isoform X1	24.98	6.57
F1NJ08	Vimentin	53.23	4.85
F1NK96	PREDICTED:protein disulfide-isomerase A6 [Gallus gallus]	48.788	5.02
F1NKW9	26S proteasome non-ATPase regulatory subunit 5 [Gallus gallus]	50.385	5.13
F1NLU3	Tyrosine-protein kinase receptor	131.33	6.73
F1NMF6	Procollagen-lysine,2-oxoglutarate 5-dioxygenase 1	84.36	6.72
F1NP62	Transmembrane protease serine 9	118.03	7.51
F1NPJ8	Glutathione peroxidase	24.5	8.8
F1NQJ3	Mismatch repair endonuclease PMS2 OS=Gallus gallus OX=9031 GN=PMS2 PE=2 SV=3 - [PMS2_CHICK]	97.934	7.3
F1NRD7	Dickkopf-related protein 3	39.2	4.55
F1NRM4	Chitobiase	40.69	4.74
F1NSC7	Uncharacterized	11.44	4.31
F1NSM7	Ovocleidin-116	76.87	6.42
F1NTK2	alpha-2-macroglobulin-like protein 1 isoform X1	93.82	8.22
F1NTQ2	PREDICTED: beta-hexosaminidase subunit beta [Gallus gallus]	63.008	5.96
F1NU17	Phosphoglycerate kinase	44.67	8.29
F1NVN3	melanotransferrin precursor [Gallus gallus]	80.791	5.97
F1NW29	Tyrosyl-DNA phosphodiesterase 2 OS=Gallus gallus OX=9031 GN=TDP2 PE=3 SV=2 - [TYDP2_CHICK]	40.976	5.43
F1NW43	Pyruvate kinase	58.05	7.77
F1NWE3	Receptor-type tyrosine-protein phosphatase S OS=Gallus gallus OX=9031 GN=PTPRS PE=1 SV=3 - [PTPRS_CHICK]	170.496	6.37
F1NWP3	Heat shock cognate 71 kDa protein	64.8	5.52
F1NXV6	prothrombin precursor [Gallus gallus]	73.107	5.57
F1NY98	Down syndrome cell adhesion molecule homolog OS=Gallus gallus OX=9031 GN=DSCAM PE=1 SV=3 - [DSCAM_CHICK]	224.88	7.62
F1NYB1	Tubulin beta chain	49.88	4.5
F1NYJ8	BPI fold-containing family C protein-like isoform X1	53.15	10.01
F1NZ78	Alpha-enolase	47.34	6.79
F1NZY2	Mucin 5B	233.57	5.31
F1P144	Leucine zipper protein 2 isoform X2	28.35	10.27
F1P181	Ovocalyxin-32	30.69	9.25
F1P4F3	Lymphocyte antigen 86	18.02	5.69
F1P5H6	lysozyme g precursor [Gallus gallus]	23.27	9.57
F2Z4K8	Calmodulin	16.18	3.92
F5CE71	cathepsin H precursor [Gallus gallus]	36.403	6.45
H9KYP7	Uncharacterized	23.63	4.49
H9L340	ATP synthase sunit beta	52.96	4.86
H9L385	Hemopexin	18.86	4.89
I0IUP4	DNA helicase MCM9 OS=Gallus gallus OX=9031 GN=MCM9 PE=1 SV=2 - [MCM9_CHICK]	129.601	6.81
I0J170	OvoglobulinG2	47.372	5.67
I0J178	Ovalbumin-related protein Y	43.772	5.2
O12945	vitronectin precursor [Gallus gallus]	51.636	5.17
O13016	Tyrosine-protein phosphatase non-receptor type 1 OS=Gallus gallus OX=9031 GN=PTPN1 PE=1 SV=1 - [PTN1_CHICK]	50.302	6.07
O13035	Prosaposin	57.601	5.07
O13037	Protein synthesis initiation factor 4AII	3.863	5.44
O13154	Protein kinase C and casein kinase substrate in neurons protein 2 OS=Gallus gallus OX=9031 GN=PACSIN2 PE=1 SV=1 - [PACN2_CHICK]	519.383	5.35
O13268	Proteasome subunit alpha type-7	28.072	8.93
O42131	DNA topoisomerase 2-beta OS=Gallus gallus OX=9031 GN=TOP2B PE=2 SV=1 - [TOP2B_CHICK]	183.131	8.35
O42146	Metalloproteinase inhibitor 2	24.313	7.44
O42163	Endoplasmic reticulum chaperone BiP	72.019	5.12
O42184	CAP-Gly domain-containing linker protein 1 OS=Gallus gallus OX=9031 GN=CLIP1 PE=2 SV=1 - [CLIP1_CHICK]	160.928	5.34
O42220	Growth/differentiation factor 8 OS=Gallus gallus OX=9031 GN=MSTN PE=2 SV=1 - [GDF8_CHICK]	42.68	7.23
O42236	Semaphorin-3C	85.433	8.96
O42273	Protein TENP OS=Gallus gallus OX=9031 GN=TENP PE=1 SV=1 - [TENP_CHICK]	47.405	5.91
O42280	protein Wnt-9a precursor [Gallus gallus]	39.814	8.95
O42390	RGD-CAP	74.42	7.33
O42422	Ephrin type-A receptor 7 OS=Gallus gallus OX=9031 GN=EPHA7 PE=2 SV=1 - [EPHA7_CHICK]	111.295	5.92
O42479	Ferrochelatase, mitochondrial OS=Gallus gallus OX=9031 GN=FECH PE=1 SV=1 - [HEMH_CHICK]	45.4	8.91
O42486	Beta catenin;75 kDa protein	85.439	5.48
O57391	Gamma-enolase	47.308	4.84
O57478	Ferrochelatase, mitochondrial OS=Xenopus laevis OX=8355 GN=fech PE=1 SV=1 - [HEMH_XENLA]	46.01	9.09
O57579	Aminopeptidase Ey OS=Gallus gallus OX=9031 GN=ANPEP PE=1 SV=2 - [AMPN_CHICK]	109.064	5.11
O57596	CEPU-Se alpha 2 isoform	34.482	5.89
O57658	Metalloendopeptidase	77.844	8.35
O73590	Zinc finger homeobox protein 4 OS=Gallus gallus OX=9031 GN=ZFHX4 PE=2 SV=2 - [ZFHX4_CHICK]	394.3	6.4
O73606	Potassium voltage-gated channel subfamily G member 2 OS=Gallus gallus OX=9031 GN=KCNG2 PE=2 SV=1 - [KCNG2_CHICK]	58.73	6.35
O73770	Protein DGCR6 OS=Gallus gallus OX=9031 GN=DGCR6 PE=2 SV=1 - [DGCR6_CHICK]	23.228	6.43
O73775	Fibulin-1 OS=Gallus gallus OX=9031 GN=FBLN1 PE=2 SV=2 - [FBLN1_CHICK]	78.085	5.08
O73884	Phosphoethanolamine/phosphocholine phosphatase OS=Gallus gallus OX=9031 GN=PHOSPHO1 PE=2 SV=1 - [PHOP1_CHICK]	30.423	6.96
O73885	Heat shock cognate 71 kDa protein	70.827	5.46
O93242	CEPU-1	37.614	6.93
O93256	keratin, type I cytoskeletal 19 [Gallus gallus]	46.082	4.94
O93344	Retinal dehydrogenase 2 OS=Gallus gallus OX=9031 GN=ALDH1A2 PE=2 SV=2 - [AL1A2_CHICK]	56.696	6.18
O93382	Rab-GDP dissociation inhibitor;51 kDa protein	50.683	5.23
O93410	Calmodulin	16.853	4.1
O93436	Signal transducing adapter molecule 2 OS=Gallus gallus OX=9031 GN=STAM2 PE=1 SV=1 - [STAM2_CHICK]	52.374	5.11
O93510	Gelsolin OS=Gallus gallus OX=9031 GN=GSN PE=2 SV=1 - [GELS_CHICK]	85.778	6.32
O93512	GDNF family receptor alpha-4 OS=Gallus gallus OX=9031 GN=GFRA4 PE=2 SV=1 - [GFRA4_CHICK]	47.933	7.87
O93532	Keratin, type II cytoskeletal cochleal OS=Gallus gallus OX=9031 PE=2 SV=1 - [K2CO_CHICK]	53.77	6.1
O93567	Zinc finger and BTB domain-containing protein 7A OS=Gallus gallus OX=9031 GN=ZBTB7A PE=2 SV=1 - [ZBT7A_CHICK]	59.805	5.22
O93601	apolipoprotein A-IV precursor [Gallus gallus]	40.853	4.8
O93603	Thyrotropin-releasing hormone receptor OS=Gallus gallus OX=9031 GN=TRHR PE=2 SV=1 - [TRHR_CHICK]	44.668	8.63
P00337	L-lactate dehydrogenase B chain	36.318	7.07
P00356	Glyceraldehyde-3-phosphate dehydrogenase	35.704	8.7
P00504	Aspartate aminotransferase, cytoplasmic OS=Gallus gallus OX=9031 GN=GOT1 PE=1 SV=3 - [AATC_CHICK]	45.906	8.12
P00548	58 kDa protein;Pyruvate kinase muscle isozyme	58.015	7.29
P00565	Creatine kinase M-type OS=Gallus gallus OX=9031 GN=CKM PE=1 SV=1 - [KCRM_CHICK]	43.301	6.99
P00698	Lysozyme C OS=Gallus gallus OX=9031 GN=LYZ PE=1 SV=1 - [LYSC_CHICK]	16.228	9.07
P00789	Calpain-1 catalytic subunit OS=Gallus gallus OX=9031 PE=1 SV=2 - [CANX_CHICK]	80.3	5
P00940	Triosephosphate isomerase	26.62	6.71
P01005	Ovomucoid OS=Gallus gallus OX=9031 PE=1 SV=1 - [IOVO_CHICK]	22.576	4.91
P01012	Ovalbumin OS=Gallus gallus OX=9031 GN=SERPINB14 PE=1 SV=2 - [OVAL_CHICK]	42.854	5.29
P01013	Ovalbumin-related protein X (Fragment) OS=Gallus gallus OX=9031 GN=SERPINB14C PE=1 SV=1 - [OVALX_CHICK]	26.274	5.2
P01014	Ovalbumin-related protein Y OS=Gallus gallus OX=9031 GN=SERPINB14B PE=1 SV=1 - [OVALY_CHICK]	43.744	5.3
P01038	Cystatin OS=Gallus gallus OX=9031 PE=1 SV=2 - [CYT_CHICK]	15.277	7.69
P01875	Ig mu chain C region OS=Gallus gallus OX=9031 PE=2 SV=2 - [IGHM_CHICK]	48.143	6.42
P02127	hemoglobin subunit rho [Gallus gallus]	16.589	8.78
P02263	Histone H2A-IV	13.94	10.9
P02272	Histone H2A.V	13.509	10.58
P02552	Tubulin alpha-1 chain	45.901	4.96
P02588	Troponin C, skeletal muscle OS=Gallus gallus OX=9031 GN=TNNC2 PE=1 SV=3 - [TNNC2_CHICK]	18.364	4.2
P02597	Calmodulin, striated muscle	16.887	4.16
P02606	Myosin light chain 1, cardiac muscle OS=Gallus gallus OX=9031 PE=1 SV=3 - [MLEC_CHICK]	21.982	5.29
P02659	Apovitellenin-1	11.966	9.17
P02701	Avidin OS=Gallus gallus OX=9031 GN=AVD PE=1 SV=3 - [AVID_CHICK]	16.757	9.66
P02752	Riboflavin-binding protein OS=Gallus gallus OX=9031 PE=1 SV=2 - [RBP_CHICK]	27.193	5.24
P02789	Ovotransferrin OS=Gallus gallus OX=9031 PE=1 SV=2 - [TRFE_CHICK]	77.726	7.12
P02845	Vitellogenin-2 OS=Gallus gallus OX=9031 GN=VTG2 PE=1 SV=1 - [VIT2_CHICK]	204.678	9.1
P04210	Ig lambda chain V-1 region precursor [Gallus gallus]	11.695	5.55
P04268	Tropomyosin alpha-1 chain	32.766	4.7
P04268-2	Tropomyosin alpha-1 chain	32.766	4.7
P04268-4	Synonyms Fibroblast F1	32.96	4.73
P04268-5	Isoform 5 of Tropomyosin alpha-1 chain	32.821	4.72
P04268-6	Isoform 6 of Tropomyosin alpha-1 chain	28.361	4.67
P04268-7	Isoform 7 of Tropomyosin alpha-1 chain	32.502	4.67
P04354	Calbindin OS=Gallus gallus OX=9031 GN=CALB1 PE=1 SV=3 - [CALB1_CHICK]	30.148	4.83
P04625	Thyroid hormone receptor alpha OS=Gallus gallus OX=9031 GN=THRA PE=1 SV=1 - [THA_CHICK]	46.726	7.49
P05094-1	Alpha-actinin-1	103.162	5.23
P05419	Neo-calmodulin	14.847	4.09
P06212	Estrogen receptor OS=Gallus gallus OX=9031 GN=ESR1 PE=2 SV=1 - [ESR1_CHICK]	66.703	7.84
P07354	Hyaluronan and proteoglycan link protein 1 OS=Gallus gallus OX=9031 GN=HAPLN1 PE=1 SV=1 - [HPLN1_CHICK]	40.507	7.81
P07660	calcitonin isoform 1 preproprotein [Gallus gallus]	15.308	6.11
P07751	Spectrin alpha chain, non-erythrocytic 1 OS=Gallus gallus OX=9031 GN=SPTAN1 PE=1 SV=3 - [SPTN1_CHICK]	285.187	5.34
P08023	Actin, aortic smooth muscle	41.995	5.24
P08070	Tubulin alpha-2 chain	49.798	4.86
P08106	Heat shock 70 kDa protein	69.751	5.52
P08110	Endoplasmin	91.555	4.83
P08125	Collagen alpha-1(X) chain	66.433	9.5
P08250	Apolipoprotein A-I;similar to Apolipoprotein A-I precursor (Apo-AI) (ApoA-I), partial	30.68	5.59
P08629	Thioredoxin OS=Gallus gallus OX=9031 GN=TXN PE=3 SV=2 - [THIO_CHICK]	11.693	5.25
P08641	Cadherin-1;Protein	97.783	5.03
P08941	Proto-oncogene tyrosine-protein kinase ROS OS=Gallus gallus OX=9031 GN=ROS1 PE=1 SV=3 - [ROS1_CHICK]	260.795	5.67
P09102	Protein disulfide-isomerase	57.41	4.69
P09203	Tubulin beta-1 chain	49.909	4.78
P09206	Tubulin beta-3 chain;50 kDa protein;Tubulin beta-7 chain	49.861	4.77
P09244	Tubulin beta-7 chain	49.671	4.78
P09531	Transforming growth factor beta-1 proprotein OS=Gallus gallus OX=9031 GN=TGFB1 PE=2 SV=3 - [TGFB1_CHICK]	44.408	8.44
P09572	Sodium/potassium-transporting ATPase subunit alpha-1 OS=Gallus gallus OX=9031 GN=ATP1A1 PE=2 SV=1 - [AT1A1_CHICK]	112.159	5.72
P09642	Tubulin alpha-3 chain	36.088	5.19
P09644	Tubulin alpha-5 chain OS=Gallus gallus OX=9031 PE=3 SV=1 - [TBA5_CHICK]	49.916	5.06
P09645	Tubulin alpha-8 chain	36.161	4.82
P09652	Tubulin beta-4 chain	50.421	4.86
P0C1H3	Histone H2B 1/2/3/4/6	13.922	10.27
P0C1H4	Histone H2B 5	13.95	10.31
P0C6V3	Replicase polyprotein 1a OS=Avian infectious bronchitis virus (strain Beaudette) OX=11122 GN=1a PE=1 SV=1 - [R1A_IBVB]	440.841	6.54
P0CB50	Peroxiredoxin-1;similar to natural killer cell enhancing factor isoform 2;similar to natural killer cell enhancing factor isoform 3	22.315	8.24
P0CG62	polyubiquitin-B [Gallus gallus]	34.369	6.94
P0DJJ2	astacin-like metalloendopeptidase precursor [Gallus gallus]	46.388	6.76
P10039-1	Tenascin	198.859	4.94
P10039-2	Isoform 2 of Tenascin	178.977	5.04
P10039-3	Isoform 3 of Tenascin	168.905	5.09
P10157	Protein C-ets-2 OS=Gallus gallus OX=9031 GN=ETS2 PE=2 SV=1 - [ETS2_CHICK]	54.505	4.93
P10184	Ovoinhibitor OS=Gallus gallus OX=9031 GN=SPINK5 PE=1 SV=3 - [IOV7_CHICK]	56.967	6.84
P10184.2 (obsolete)	ovoinhibitor precursor [Gallus gallus]	57.005	6.44
P10288	Cadherin-2 OS=Gallus gallus OX=9031 GN=CDH2 PE=1 SV=1 - [CADH2_CHICK]	100.402	4.78
P10587	Myosin-11 OS=Gallus gallus OX=9031 GN=MYH11 PE=1 SV=4 - [MYH11_CHICK]	228.655	5.55
P11029	Acetyl-CoA carboxylase OS=Gallus gallus OX=9031 GN=ACAC PE=1 SV=1 - [ACAC_CHICK]	262.553	6.46
P11205	RNA-directed RNA polymerase L OS=Newcastle disease virus (strain Beaudette C/45) OX=11178 GN=L PE=3 SV=1 - [L_NDVB]	248.666	7.34
P11501	Heat shock protein HSP 90-alpha OS=Gallus gallus OX=9031 GN=HSP90AA1 PE=3 SV=3 - [HS90A_CHICK]	84.007	5.08
P11533	Dystrophin OS=Gallus gallus OX=9031 GN=DMD PE=2 SV=1 - [DMD_CHICK]	422.618	6.1
P11682	Apolipoprotein B	50.848	8.22
P12105	Collagen alpha-1(III) chain (Fragments) OS=Gallus gallus OX=9031 GN=COL3A1 PE=2 SV=2 - [CO3A1_CHICK]	121.174	6.7
P12570	Fusion glycoprotein F0 OS=Newcastle disease virus (strain Chicken/Northern Ireland/Ulster/67) OX=11190 GN=F PE=3 SV=1 - [FUS_NDVU]	58.645	6.89
P12902	Non-histone chromosomal protein HMG-14A OS=Gallus gallus OX=9031 PE=3 SV=2 - [HM14A_CHICK]	11.35	9.48
P12957	Caldesmon OS=Gallus gallus OX=9031 GN=CALD1 PE=1 SV=2 - [CALD1_CHICK]	88.694	5.55
P13387	Epidermal growth factor receptor (Fragment) OS=Gallus gallus OX=9031 GN=EGFR PE=1 SV=1 - [EGFR_CHICK]	77.376	7.83
P13590	Neural cell adhesion molecule 1 OS=Gallus gallus OX=9031 GN=NCAM1 PE=1 SV=3 - [NCAM1_CHICK]	117.343	4.97
P13648	Lamin-A	73.164	6.5
P14105	Myosin-9	226.503	5.47
P14315	F-actin-capping protein subunit beta isoforms 1 and 2	31.37	5.23
P14315-1	Isoform 1 of F-actin-capping protein subunit beta isoforms 1 and 2	31.364	5.36
P14315-2	F-actin-capping protein subunit beta isoform 2	30.611	5.69
P14448	Fibrinogen alpha chain OS=Gallus gallus OX=9031 GN=FGA PE=1 SV=4 - [FIBA_CHICK]	82.387	6.06
P14781	Contactin-1 OS=Gallus gallus OX=9031 GN=CNTN1 PE=1 SV=1 - [CNTN1_CHICK]	112.437	6.33
P14791	heme oxygenase 1 [Gallus gallus]	33.509	8.41
P15989	Collagen alpha-3(VI) chain OS=Gallus gallus OX=9031 GN=COL6A3 PE=2 SV=2 - [CO6A3_CHICK]	339.388	6.71
P16053	Neurofilament medium polypeptide OS=Gallus gallus OX=9031 GN=NEFM PE=2 SV=2 - [NFM_CHICK]	95.777	4.97
P17153	Annexin A5 OS=Gallus gallus OX=9031 GN=ANXA5 PE=1 SV=2 - [ANXA5_CHICK]	36.176	5.82
P17785	Annexin A2	38.64	6.92
P17790	Basigin OS=Gallus gallus OX=9031 GN=BSG PE=1 SV=2 - [BASI_CHICK]	42.387	6.02
P17920	Myogenin OS=Gallus gallus OX=9031 GN=MYOG PE=2 SV=1 - [MYOG_CHICK]	25.838	5.55
P18519	Tumor necrosis factor receptor superfamily member 16 OS=Gallus gallus OX=9031 GN=NGFR PE=2 SV=1 - [TNR16_CHICK]	44.625	4.59
P18660	60S acidic ribosomal protein P1	11.477	4.1
P18940	NADH-ubiquinone oxidoreductase chain 5 OS=Gallus gallus OX=9031 GN=MT-ND5 PE=3 SV=1 - [NU5M_CHICK]	66.33	9.14
P19098	Aromatase OS=Gallus gallus OX=9031 GN=CYP19A1 PE=2 SV=1 - [CP19A_CHICK]	58.108	6.84
P19121	Serum albumin	69.918	5.51
P19179	Plastin-1 OS=Gallus gallus OX=9031 GN=PLS1 PE=1 SV=1 - [PLSI_CHICK]	70.895	5.68
P19204	Calsequestrin-2 OS=Gallus gallus OX=9031 GN=CASQ2 PE=1 SV=1 - [CASQ2_CHICK]	47.121	4.23
P19336	CCN family member 1 OS=Gallus gallus OX=9031 GN=CCN1 PE=2 SV=1 - [CCN1_CHICK]	40.624	8.05
P19352	Tropomyosin beta chain	32.777	4.69
P19352-1	Synonyms Skeletal muscle	32.777	4.69
P19352-2	Isoform 2 of Tropomyosin beta chain	32.854	4.68
P19352-3	Isoform 3 of Tropomyosin beta chain	28.548	4.65
P20057	PREDICTED: hemopexin [Gallus gallus]	3.6	5.61
P20111	Alpha-actinin-2 OS=Gallus gallus OX=9031 GN=ACTN2 PE=2 SV=1 - [ACTN2_CHICK]	104.209	5.39
P20136	Glutathione S-transferase 2 OS=Gallus gallus OX=9031 GN=GSTM2 PE=1 SV=4 - [GSTM2_CHICK]	25.876	7.33
P20740	Ovostatin OS=Gallus gallus OX=9031 PE=1 SV=3 - [OVOS_CHICK]	166.248	6.06
P20763	24 kDa protein;Ig lambda chain C region	11.361	6.09
P20785	Collagen alpha-1(VI) chain OS=Gallus gallus OX=9031 GN=COL6A1 PE=2 SV=1 - [CO6A1_CHICK]	107.916	5.9
P21265	Adenylosuccinate lyase OS=Gallus gallus OX=9031 GN=ADSL PE=2 SV=2 - [PUR8_CHICK]	54.618	7.12
P21611	Beta-2-microglobulin	13.042	5.83
P21760	Extracellular fatty acid-binding protein OS=Gallus gallus OX=9031 GN=EXFABP PE=1 SV=2 - [EXFAB_CHICK]	20.188	5.72
P22770	Neuronal acetylcholine receptor subunit alpha-7 OS=Gallus gallus OX=9031 GN=CHRNA7 PE=1 SV=1 - [ACHA7_CHICK]	56.909	5.72
P23614	Brain acid soluble protein 1 homolog OS=Gallus gallus OX=9031 GN=BASP1 PE=2 SV=4 - [BASP1_CHICK]	25.423	4.68
P23682	Homeobox protein Hox-B3 OS=Gallus gallus OX=9031 GN=HOXB3 PE=2 SV=2 - [HXB3_CHICK]	43.476	9.36
P23913	Delta(14)-sterol reductase LBR OS=Gallus gallus OX=9031 GN=LBR PE=1 SV=1 - [LBR_CHICK]	73.45	9.07
P23984	Capsid scaffolding protein OS=Infectious laryngotracheitis virus (strain Thorne V882) OX=10344 PE=3 SV=1 - [SCAF_ILTVT]	65.294	6.14
P23986	Protein UL24 homolog OS=Infectious laryngotracheitis virus (strain Thorne V882) OX=10344 PE=2 SV=1 - [UL24_ILTVT]	32.129	10.07
P23987	Capsid vertex component 2 OS=Infectious laryngotracheitis virus (strain Thorne V882) OX=10344 GN=CVC2 PE=3 SV=1 - [CVC2_ILTVT]	64.071	6.2
P24367	24 kDa protein;Peptidyl-prolyl cis-trans isomerase B	22.413	9.4
P24698	Phosphoprotein OS=Newcastle disease virus (strain Beaudette C/45) OX=11178 GN=P PE=2 SV=1 - [PHOSP_NDVB]	42.215	6.54
P24802	Procollagen-lysine,2-oxoglutarate 5-dioxygenase 1	84.318	6.27
P25155	Coagulation factor X OS=Gallus gallus OX=9031 GN=F10 PE=1 SV=1 - [FA10_CHICK]	53.108	5.48
P25220	Structural polyprotein (Fragment) OS=Avian infectious bursal disease virus (strain PBG-98) OX=11000 PE=1 SV=1 - [POLS_IBDVP]	107.465	6.47
P26007	Integrin alpha-6 OS=Gallus gallus OX=9031 GN=ITGA6 PE=2 SV=1 - [ITA6_CHICK]	119.125	6.73
P26008	Integrin alpha-V OS=Gallus gallus OX=9031 GN=ITGAV PE=2 SV=1 - [ITAV_CHICK]	114.316	5.63
P26652	Metalloproteinase inhibitor 3	24.505	8.98
P26932	Calponin-1 OS=Gallus gallus OX=9031 GN=CNN1 PE=1 SV=2 - [CNN1_CHICK]	32.34	9.25
P27003	Protein S100-A10 OS=Gallus gallus OX=9031 GN=S100A10 PE=3 SV=2 - [S10AA_CHICK]	11.282	7.39
P27463	Aldehyde dehydrogenase 1A1 OS=Gallus gallus OX=9031 GN=ALDH1A1 PE=2 SV=1 - [AL1A1_CHICK]	55.773	7.56
P27731	transthyretin isoform 1 precursor [Gallus gallus]	16.309	5.07
P28362	Homeobox protein MSX-2 OS=Gallus gallus OX=9031 GN=MSX2 PE=2 SV=2 - [MSX2_CHICK]	28.218	9.7
P28673	pro-neuropeptide Y precursor [Gallus gallus]	11.097	5.76
P28675	Decorin OS=Gallus gallus OX=9031 GN=DCN PE=1 SV=1 - [PGS2_CHICK]	39.662	8.47
P28701	Retinoic acid receptor RXR-gamma OS=Gallus gallus OX=9031 GN=RXRG PE=2 SV=1 - [RXRG_CHICK]	51.201	7.33
P29616	Myosin heavy chain, cardiac muscle isoform (Fragment) OS=Gallus gallus OX=9031 PE=1 SV=1 - [MYSC_CHICK]	127.931	5.22
P30208	Spike glycoprotein (Fragment) OS=Avian infectious bronchitis virus (strain UK/167/84) OX=31628 GN=S PE=3 SV=1 - [SPIKE_IBVU3]	57.379	8.31
P30373	Zinc finger protein CKR1 OS=Gallus gallus OX=9031 PE=2 SV=1 - [CKR1_CHICK]	56.673	9.96
P30997	Catenin alpha-2 OS=Gallus gallus OX=9031 GN=CTNNA2 PE=1 SV=1 - [CTNA2_CHICK]	100.628	6.29
P31696	Agrin OS=Gallus gallus OX=9031 GN=AGRN PE=1 SV=3 - [AGRIN_CHICK]	224.832	6.68
P32017	Collagen alpha-3(IX) chain OS=Gallus gallus OX=9031 GN=COL9A3 PE=2 SV=1 - [CO9A3_CHICK]	62.975	8.21
P32018	Collagen alpha-1(XIV) chain OS=Gallus gallus OX=9031 GN=COL14A1 PE=1 SV=2 - [COEA1_CHICK]	202.541	5.4
P32760	pleiotropin	18.513	9.68
P32882	Tubulin beta-2 chain	49.953	4.78
P33005	Anosmin-1 OS=Gallus gallus OX=9031 GN=ANOS1 PE=2 SV=2 - [KALM_CHICK]	762.408	9.17
P33717	Insulin-like growth factor II OS=Gallus gallus OX=9031 GN=IGF2 PE=1 SV=2 - [IGF2_CHICK]	20.824	9.22
P34065	Proteasome subunit beta type-5 (Fragment) OS=Gallus gallus OX=9031 GN=PSMB5 PE=2 SV=2 - [PSB5_CHICK]	27.028	8.68
P35062	Histone H2A-III	13.966	10.9
P35741	Hemagglutinin-neuraminidase OS=Newcastle disease virus (strain Her/33) OX=11187 GN=HN PE=3 SV=1 - [HN_NDVH3]	62.57	7.28
P35936	Fusion glycoprotein F0 OS=Newcastle disease virus (strain D26/76) OX=11180 GN=F PE=1 SV=1 - [FUS_NDVD]	58.855	6.87
P36195	DNA nucleotidylexotransferase OS=Gallus gallus OX=9031 GN=DNTT PE=2 SV=1 - [TDT_CHICK]	58.41	8.19
P36196	Acetylcholinesterase OS=Gallus gallus OX=9031 GN=ACHE PE=2 SV=1 - [ACES_CHICK]	82.968	6.3
P36197	Zinc finger E-box-binding homeobox 1 OS=Gallus gallus OX=9031 GN=ZEB1 PE=2 SV=1 - [ZEB1_CHICK]	123.075	5.03
P36337	Envelope glycoprotein H OS=Meleagrid herpesvirus 1 OX=37108 GN=gH PE=3 SV=1 - [GH_MEHV1]	91.045	8.78
P36377	SPARC precursor [Gallus gallus]	34.061	4.74
P37042	Progonadoliberin-1 OS=Gallus gallus OX=9031 GN=GNRH1 PE=1 SV=1 - [GON1_CHICK]	10.199	5.9
P38530	Heat shock factor protein 2 OS=Gallus gallus OX=9031 GN=HSF2 PE=2 SV=1 - [HSF2_CHICK]	62.789	4.69
P40665	SRY-related protein CH1 (Fragment) OS=Gallus gallus OX=9031 PE=3 SV=1 - [CH01_CHICK]	6.569	9.41
P40669	SRY-related protein CH7 (Fragment) OS=Gallus gallus OX=9031 PE=3 SV=1 - [CH07_CHICK]	6.523	9.63
P41125	60S ribosomal protein L13 [Gallus gallus]	24.396	11.75
P41366	Vitelline membrane outer layer protein 1	20.234	8.82
P42165	Interferon type A1/A2 OS=Gallus gallus OX=9031 GN=IFNA1 PE=2 SV=1 - [IFNA1_CHICK]	22.102	8.75
P43233	cathepsin B precursor [Gallus gallus]	37.587	5.74
P43305	Parvalbumin, thymic CPV3 OS=Gallus gallus OX=9031 PE=1 SV=2 - [PRVU_CHICK]	12.099	4.74
P43449	Cyclin-A2 OS=Gallus gallus OX=9031 GN=CCNA2 PE=1 SV=1 - [CCNA2_CHICK]	44.053	6.01
P47838	40S ribosomal protein S6 OS=Gallus gallus OX=9031 GN=RPS6 PE=2 SV=1 - [RS6_CHICK]	28.637	10.83
P47990	Xanthine dehydrogenase/oxidase OS=Gallus gallus OX=9031 GN=XDH PE=1 SV=1 - [XDH_CHICK]	149.517	7.2
P48463	Serine/threonine-protein phosphatase 2A catalytic subunit alpha isoform OS=Gallus gallus OX=9031 GN=PPP2CA PE=2 SV=1 - [PP2AA_CHICK]	35.54	5.43
P49140	Ski oncogene OS=Gallus gallus OX=9031 GN=SKI PE=1 SV=1 - [SKI_CHICK]	84.229	7.9
P49337	Protein Wnt-4 OS=Gallus gallus OX=9031 GN=WNT4 PE=1 SV=1 - [WNT4_CHICK]	38.938	7.97
P49702	ADP-ribosylation factor 5	20.48	6.14
P49712	V-type proton ATPase subunit B OS=Gallus gallus OX=9031 GN=ATP6V1B PE=3 SV=1 - [VATB_CHICK]	50.193	5.47
P49892	adenosine receptor A1 [Gallus gallus]	36.323	9.23
P50890	40S ribosomal protein SA	33.021	4.8
P51475	Pinopsin OS=Gallus gallus OX=9031 PE=1 SV=1 - [OPSP_CHICK]	38.149	8.68
P51641	Ciliary neurotrophic factor receptor subunit alpha OS=Gallus gallus OX=9031 GN=CNTFR PE=2 SV=1 - [CNTFR_CHICK]	40.282	6.58
P51913	Alpha-enolase	47.305	6.17
P53478	Actin cytoplasmic type 5	41.836	5.3
P53760	Phosphatidylcholine-sterol acyltransferase (Fragment) OS=Gallus gallus OX=9031 GN=LCAT PE=1 SV=1 - [LCAT_CHICK]	47.774	5.99
P55024	Tyrosinase OS=Gallus gallus OX=9031 GN=TYR PE=2 SV=1 - [TYRO_CHICK]	60.318	6.47
P55807	NAD(P)(+)--arginine ADP-ribosyltransferase 2 OS=Gallus gallus OX=9031 PE=2 SV=1 - [NRT2_CHICK]	34.944	9.2
P56519	Histone deacetylase 2 OS=Gallus gallus OX=9031 GN=HDAC2 PE=2 SV=1 - [HDAC2_CHICK]	55.118	5.76
P56520	Histone deacetylase 3 OS=Gallus gallus OX=9031 GN=HDAC3 PE=2 SV=1 - [HDAC3_CHICK]	48.871	5.21
P58267	Zinc finger protein neuro-d4 OS=Gallus gallus OX=9031 GN=DPF1 PE=2 SV=1 - [DPF1_CHICK]	42.549	7.24
P58268	Zinc finger protein ubi-d4 OS=Gallus gallus OX=9031 GN=REQ PE=2 SV=1 - [REQU_CHICK]	45.854	6.98
P60706	Actin, cytoplasmic 1 OS=Gallus gallus OX=9031 GN=ACTB PE=1 SV=1 - [ACTB_CHICK]	41.71	5.48
P60712	Actin, cytoplasmic 2	41.737	5.29
P62149	Calmodulin	16.838	4.09
P62801	12 kDa protein;12 kDa protein;Histone H4	11.367	11.36
P63247	Guanine nucleotide-binding protein subunit beta-2-like 1	35.077	7.6
P63270	Actin, gamma-enteric smooth muscle	41.877	5.31
P67881	Cytochrome c	11.711	9.52
P68034	Actin, alpha cardiac muscle 1	42.019	5.23
P68139	Actin, alpha skeletal muscle	42.051	5.23
P70081	Histone H4 type VIII	11.439	11.2
P70082	Histone H2A.J	14.016	10.9
P79762	zona pellucida sperm-binding protein 3 [Gallus gallus]	46.766	5.94
P79763	Follicle-stimulating hormone receptor OS=Gallus gallus OX=9031 GN=FSHR PE=2 SV=1 - [FSHR_CHICK]	78.647	8.53
P79764	Glutaredoxin-1 OS=Gallus gallus OX=9031 GN=GLRX PE=3 SV=1 - [GLRX1_CHICK]	11.39	8.16
P79778	T-box transcription factor TBX19 OS=Gallus gallus OX=9031 GN=TBX19 PE=2 SV=1 - [TBX19_CHICK]	43.659	8.25
P79781	Ubiquitin-40S ribosomal protein S27a	17.979	9.68
P79783	alpha-N-acetylneuraminide alpha-2,8-sialyltransferase [Gallus gallus]	38.863	9.32
P79987	Protein HIRA OS=Gallus gallus OX=9031 GN=HIRA PE=1 SV=2 - [HIRA_CHICK]	112.003	8.03
P79995	Cadherin-10 OS=Gallus gallus OX=9031 GN=CDH10 PE=2 SV=1 - [CAD10_CHICK]	88.338	5.02
P83038	Histone deacetylase 4 OS=Gallus gallus OX=9031 GN=HDAC4 PE=2 SV=1 - [HDAC4_CHICK]	119.394	6.81
P84169	26S proteasome non-ATPase regulatory subunit 13 OS=Gallus gallus OX=9031 GN=PSMD13 PE=1 SV=1 - [PSD13_CHICK]	42.724	5.57
P84229	16 kDa protein;16 kDa protein;Histone H3.2	15.388	11.27
P84247	Histone H3.3;Histone H3;11 kDa protein	15.328	11.27
P85000	Trypsin inhibitor ClTI-1	6.033	6.01
P86345	Borealin-2 OS=Gallus gallus OX=9031 GN=CDCA9 PE=2 SV=1 - [BORE2_CHICK]	34.225	9.41
P87498	Vitellogenin-1	210.63	9.16
P98157	Low-density lipoprotein receptor-related protein 1 OS=Gallus gallus OX=9031 GN=LRP1 PE=2 SV=1 - [LRP1_CHICK]	506.8	5.25
Q00546	Tenascin-R OS=Gallus gallus OX=9031 GN=TNR PE=1 SV=1 - [TENR_CHICK]	148.186	5.05
Q01741	Cytochrome P450 1A2 (Fragment) OS=Gallus gallus OX=9031 GN=CYP1A2 PE=2 SV=1 - [CP1A2_CHICK]	29.895	8.91
Q02015	Nonmuscle myosin heavy chain	23.147	5.41
Q02020	fibrinogen beta chain precursor [Gallus gallus]	52.678	7.18
Q02362	Major viral transcription factor ICP4 homolog OS=Gallid herpesvirus 2 (strain GA) OX=10388 GN=ICP4 PE=3 SV=1 - [ICP4_GAHVG]	154.84	9.07
Q02391	Golgi apparatus protein 1 OS=Gallus gallus OX=9031 GN=GLG1 PE=1 SV=1 - [GSLG1_CHICK]	129.625	6.86
Q02440	Unconventional myosin-Va OS=Gallus gallus OX=9031 GN=MYO5A PE=1 SV=1 - [MYO5A_CHICK]	212.248	8.46
Q04584	Zyxin OS=Gallus gallus OX=9031 GN=ZYX PE=1 SV=1 - [ZYX_CHICK]	58.5	7.11
Q04584	Zyxin OS=Gallus gallus OX=9031 GN=ZYX PE=1 SV=1 - [ZYX_CHICK]	58.5	7.11
Q04619	84 kDa protein;Heat shock cognate protein HSP 90-beta	83.427	4.94
Q04929	Adapter molecule crk OS=Gallus gallus OX=9031 GN=CRK PE=1 SV=1 - [CRK_CHICK]	33.785	5.57
Q05103	Uncharacterized 15.5 kDa protein OS=Gallid herpesvirus 2 (strain GA) OX=10388 GN=US420 PE=4 SV=1 - [US420_GAHVG]	15.486	5.07
Q05199	Pro-neuregulin-1, membrane-bound isoform OS=Gallus gallus OX=9031 GN=NRG1 PE=1 SV=1 - [NRG1_CHICK]	67.411	8.12
Q05705	Beta-tropomyosin	28.672	4.65
Q05706	Beta-tropomyosin	32.8	4.77
Q05713	Alpha-crystallin B chain OS=Gallus gallus OX=9031 GN=CRYAB PE=2 SV=2 - [CRYAB_CHICK]	20.021	6.81
Q05714	Beta-crystallin B2 OS=Gallus gallus OX=9031 GN=CRYBB2 PE=2 SV=2 - [CRBB2_CHICK]	25.044	8.25
Q05744	Cathepsin D OS=Gallus gallus OX=9031 GN=CTSD PE=1 SV=1 - [CATD_CHICK]	43.2702	6.32
Q06637	Filensin OS=Gallus gallus OX=9031 GN=BFSP1 PE=1 SV=1 - [BFSP1_CHICK]	76.0585	4.96
Q06A37	Chromodomain-helicase-DNA-binding protein 7 OS=Gallus gallus OX=9031 GN=CHD7 PE=2 SV=1 - [CHD7_CHICK]	338.001	6.29
Q07494	Ephrin type-B receptor 1 (Fragment) OS=Gallus gallus OX=9031 GN=EPHB1 PE=2 SV=2 - [EPHB1_CHICK]	109.447	6.96
Q07497	Ephrin type-B receptor 5 OS=Gallus gallus OX=9031 GN=EPHB5 PE=2 SV=1 - [EPHB5_CHICK]	111.876	6.07
Q07598	Sterol carrier protein 2 (Fragment) OS=Gallus gallus OX=9031 GN=SCP2 PE=2 SV=1 - [SCP2_CHICK]	58.6535	8.19
Q0KKP5	lanosterol 14-alpha demethylase [Gallus gallus]	53.8	8.32
Q0PVE6	Par3;141 kDa protein	150.971	7.15
Q0ZM14	Protocadherin-15 OS=Gallus gallus OX=9031 GN=Pcdh15 PE=1 SV=1 - [PCD15_CHICK]	209.017	5.41
Q10751	angiotensin-converting enzyme precursor [Gallus gallus]	147.239	5.4
Q197X2	Apolipoprotein B	523.365	8.51
Q1HGK7	Katanin p60 ATPase-containing subunit A1 OS=Gallus gallus OX=9031 GN=KATNA1 PE=2 SV=1 - [KTNA1_CHICK]	56.004	7.42
Q1KME6	hypothetical protein;Ras-related protein Rab-6A;21 kDa protein	23.491	5.42
Q1T765	Centromere protein N OS=Gallus gallus OX=9031 GN=CENPN PE=1 SV=1 - [CENPN_CHICK]	40.319	8.84
Q1T7B9	Centromere protein M OS=Gallus gallus OX=9031 GN=CENPM PE=1 SV=1 - [CENPM_CHICK]	19.612	8.07
Q1XIH7	Renin receptor	39.468	4.96
Q25C36	Olfactomedin-like protein 3	44.846	5.83
Q2LMP1	Protein Wnt-3a OS=Gallus gallus OX=9031 GN=WNT3A PE=1 SV=1 - [WNT3A_CHICK]	39.603	7.8
Q2MV09	Complement component 3d	36.672	9.11
Q2PC93	SCO-spondin OS=Gallus gallus OX=9031 GN=SSPO PE=2 SV=1 - [SSPO_CHICK]	560.177	5.88
Q2XP49	deoxyribonuclease-2-beta precursor [Gallus gallus]	40.883	0
Q3MQ70	Ovocalyxin-32 protein	12.976	6.73
Q3SX28	Tropomyosin beta chain	32.837	4.66
Q3YK19	Fanconi anemia group J protein homolog OS=Gallus gallus OX=9031 GN=BRIP1 PE=2 SV=1 - [FANCJ_CHICK]	140.017	6.62
Q4ADG4	Ovotransferrin	77.813	7.08
Q4ADJ6	Ovotransferrin	77.801	7.08
Q4ADJ7	Ovotransferrin	77.832	6.85
Q4W5Z4	DNA (cytosine-5)-methyltransferase 3A OS=Gallus gallus OX=9031 GN=DNMT3A PE=2 SV=1 - [DNM3A_CHICK]	98.881	6.16
Q5F363	Protein Jumonji OS=Gallus gallus OX=9031 GN=JARID2 PE=2 SV=1 - [JARD2_CHICK]	138.023	9.32
Q5F364	Multidrug resistance-associated protein 1 OS=Gallus gallus OX=9031 GN=ABCC1 PE=2 SV=1 - [MRP1_CHICK]	170.862	7.88
Q5F368	Putative monooxygenase p33MONOX OS=Gallus gallus OX=9031 GN=P33MONOX PE=2 SV=1 - [P33MX_CHICK]	31.507	9.11
Q5F381	epithelial cell adhesion molecule precursor [Gallus gallus]	34.36	7.42
Q5F3A4	RELT-like protein 1 OS=Gallus gallus OX=9031 GN=RELL1 PE=2 SV=1 - [RELL1_CHICK]	31.138	7.37
Q5F3A6	Ubiquitin thioesterase OTU1 OS=Gallus gallus OX=9031 GN=YOD1 PE=2 SV=1 - [OTU1_CHICK]	33.363	5.96
Q5F3D7	U3 small nucleolar RNA-associated protein 15 homolog OS=Gallus gallus OX=9031 GN=UTP15 PE=2 SV=1 - [UTP15_CHICK]	58.356	9.04
Q5F3E6	L-type lectin-like domain-containing protein	56.52	5.57
Q5F3J3	Putative uncharacterized protein	48.916	4.82
Q5F3N5	Kelch-like protein 14 OS=Gallus gallus OX=9031 GN=KLHL14 PE=2 SV=1 - [KLH14_CHICK]	69.653	6.68
Q5F3P0	26S proteasome non-ATPase regulatory subunit 5 [Gallus gallus]	55.728	5.23
Q5F3P8	Histone-lysine N-methyltransferase SETD1B OS=Gallus gallus OX=9031 GN=SETD1B PE=2 SV=1 - [SET1B_CHICK]	222.946	4.93
Q5F3V2	ATP-citrate synthase	121.132	7.54
Q5F3W6	14-3-3 protein gamma	28.231	4.84
Q5F3Z1	CTP synthase 2 OS=Gallus gallus OX=9031 GN=CTPS2 PE=2 SV=1 - [PYRG2_CHICK]	66.027	6.89
Q5F407	Alpha-1,3-mannosyl-glycoprotein 4-beta-N-acetylglucosaminyltransferase A OS=Gallus gallus OX=9031 GN=MGAT4A PE=2 SV=1 - [MGT4A_CHICK]	61.527	8.07
Q5F416	TIMELESS-interacting protein OS=Gallus gallus OX=9031 GN=TIPIN PE=2 SV=1 - [TIPIN_CHICK]	31.808	4.97
Q5F418	106 kDa protein;26S proteasome non-ATPase regulatory subunit 1	106.063	5.22
Q5F428	Eukaryotic translation initiation factor 3 subunit L OS=Gallus gallus OX=9031 GN=EIF3L PE=2 SV=1 - [EIF3L_CHICK]	66.64	6.34
Q5F450	PAN2-PAN3 deadenylation complex catalytic subunit PAN2 OS=Gallus gallus OX=9031 GN=PAN2 PE=2 SV=1 - [PAN2_CHICK]	134.78	5.68
Q5F462	Uncharacterized protein	98.816	5.9
Q5F472	Protein disulfide-isomerase A6	26.885	7.59
Q5F479	Serine/threonine-protein kinase 11-interacting protein OS=Gallus gallus OX=9031 GN=STK11IP PE=2 SV=1 - [S11IP_CHICK]	120.157	5.48
Q5F489	Transcription initiation factor TFIID subunit 3 OS=Gallus gallus OX=9031 GN=TAF3 PE=2 SV=1 - [TAF3_CHICK]	103.116	8.95
Q5F497	Putative uncharacterized protein	51.746	6.3
Q5F4C7	polypeptide N-acetylgalactosaminyltransferase 6 [Gallus gallus]	70.717	7.26
Q5G8Y9	Apolipoprotein D	21.705	5.5
Q5GAL6	ribonuclease CL2 precursor [Gallus gallus]	15.778	9.2
Q5H7N8	Zinc finger CCCH domain-containing protein 15 OS=Gallus gallus OX=9031 GN=ZC3H15 PE=1 SV=1 - [ZC3HF_CHICK]	48.967	5.16
Q5KR48	Tropomyosin beta chain	32.837	4.66
Q5MNV6	Zinc transporter 7 OS=Gallus gallus OX=9031 GN=SLC30A7 PE=2 SV=1 - [ZNT7_CHICK]	41.962	6.93
Q5QJC4	DNA cross-link repair 1A protein OS=Gallus gallus OX=9031 GN=DCLRE1A PE=1 SV=1 - [DCR1A_CHICK]	108.259	7.03
Q5R2I8	Protein APCDD1 OS=Gallus gallus OX=9031 GN=APCDD1 PE=2 SV=1 - [APCD1_CHICK]	59.062	8.06
Q5ZHM8	Putative uncharacterized protein	32.058	7.02
Q5ZHR1	Putative uncharacterized protein;49 kDa protein	53.766	5.02
Q5ZHR4	glycine--tRNA ligase [Gallus gallus]	77.581	6.09
Q5ZHS1	Elongator complex protein 3 OS=Gallus gallus OX=9031 GN=ELP3 PE=2 SV=1 - [ELP3_CHICK]	62.052	8.81
Q5ZHV2	N-alpha-acetyltransferase 35, NatC auxiliary subunit OS=Gallus gallus OX=9031 GN=NAA35 PE=2 SV=1 - [NAA35_CHICK]	83.484	6.8
Q5ZHW5	proteasome alpha 2 subunit;Proteasome subunit alpha type	9.135	9.26
Q5ZI03	Corepressor interacting with RBPJ 1 OS=Gallus gallus OX=9031 GN=CIR1 PE=2 SV=1 - [CIR1_CHICK]	53.345	9.92
Q5ZI04	CYFIP-related Rac1 interactor A OS=Gallus gallus OX=9031 GN=CYRIA PE=2 SV=1 - [CYRIA_CHICK]	37.29	6.02
Q5ZI11	Leucine-rich repeat-containing protein 45 OS=Gallus gallus OX=9031 GN=LRRC45 PE=2 SV=1 - [LRC45_CHICK]	76.021	6.96
Q5ZI13	DnaJ homolog subfamily C member 3	57.327	5.72
Q5ZI23	Hydroxyacylglutathione hydrolase, mitochondrial OS=Gallus gallus OX=9031 GN=HAGH PE=2 SV=1 - [GLO2_CHICK]	34.202	7.81
Q5ZI27	Nuclear apoptosis-inducing factor 1 OS=Gallus gallus OX=9031 GN=NAIF1 PE=2 SV=1 - [NAIF1_CHICK]	36.172	7.2
Q5ZI58	Protein FAM214A OS=Gallus gallus OX=9031 GN=FAM214A PE=2 SV=2 - [F214A_CHICK]	122.396	8.44
Q5ZI67	NHL repeat-containing protein 2 OS=Gallus gallus OX=9031 GN=NHLRC2 PE=2 SV=1 - [NHLC2_CHICK]	79.557	6.04
Q5ZI74	ATP-dependent RNA helicase DHX30 OS=Gallus gallus OX=9031 GN=DHX30 PE=2 SV=1 - [DHX30_CHICK]	137.616	8.09
Q5ZI89	Trafficking protein particle complex subunit 11 OS=Gallus gallus OX=9031 GN=TRAPPC11 PE=2 SV=1 - [TPC11_CHICK]	128.469	7.61
Q5ZIA2	Ensconsin OS=Gallus gallus OX=9031 GN=MAP7 PE=2 SV=1 - [MAP7_CHICK]	82.264	9.45
Q5ZIB2	Fas-binding factor 1 homolog OS=Gallus gallus OX=9031 GN=FBF1 PE=2 SV=1 - [FBF1_CHICK]	126.529	5.97
Q5ZIF3	Ufm1-specific protease 2 OS=Gallus gallus OX=9031 GN=UFSP2 PE=2 SV=1 - [UFSP2_CHICK]	52.065	6.7
Q5ZIG2	Pre-mRNA-splicing factor SLU7 OS=Gallus gallus OX=9031 GN=SLU7 PE=2 SV=1 - [SLU7_CHICK]	65.323	7.2
Q5ZIH9	Coiled-coil domain-containing protein 174 OS=Gallus gallus OX=9031 GN=CCDC174 PE=2 SV=1 - [CC174_CHICK]	59.287	5.15
Q5ZIJ0	BUD13 homolog [Gallus gallus]	64.409	9.89
Q5ZIK0	Phosphatidylinositol 4-kinase type 2-beta OS=Gallus gallus OX=9031 GN=PI4K2B PE=2 SV=1 - [P4K2B_CHICK]	53.888	5.92
Q5ZIQ4	Phosphopyruvate hydratase	23.791	6.98
Q5ZIT8	Transcription initiation factor TFIID subunit 2 OS=Gallus gallus OX=9031 GN=TAF2 PE=2 SV=1 - [TAF2_CHICK]	133.937	7.59
Q5ZIT9	Major facilitator superfamily domain-containing protein 1 OS=Gallus gallus OX=9031 GN=MFSD1 PE=2 SV=1 - [MFSD1_CHICK]	48.13	7.66
Q5ZIV9	Scinderin OS=Gallus gallus OX=9031 GN=SCIN PE=2 SV=2 - [SCIN_CHICK]	80.4824	5.72
Q5ZIW4	Calponin-homology (CH) domain-containing protein	20.307	5.76
Q5ZIW7	Cysteine protease ATG4A OS=Gallus gallus OX=9031 GN=ATG4A PE=2 SV=1 - [ATG4A_CHICK]	43.354	6.52
Q5ZJ00	55 kDa erythrocyte membrane protein OS=Gallus gallus OX=9031 GN=MPP1 PE=2 SV=1 - [EM55_CHICK]	52.486	7.09
Q5ZJ27	Protein Hook homolog 1 OS=Gallus gallus OX=9031 GN=HOOK1 PE=2 SV=1 - [HOOK1_CHICK]	82.928	5.19
Q5ZJ32	SOSS complex subunit C OS=Gallus gallus OX=9031 GN=INIP PE=3 SV=1 - [SOSSC_CHICK]	11.285	9.32
Q5ZJ60	3-hydroxyisobutyryl-CoA hydrolase, mitochondrial OS=Gallus gallus OX=9031 GN=HIBCH PE=2 SV=1 - [HIBCH_CHICK]	42.801	8.44
Q5ZJ70	98 kDa protein;Putative uncharacterized protein/BRO1 domain-containing protein	97.315	6.03
Q5ZJ75	Sodium/hydrogen exchanger 8 OS=Gallus gallus OX=9031 PE=2 SV=1 - [SL9A8_CHICK]	64.092	6.76
Q5ZJ85	U4/U6 small nuclear ribonucleoprotein Prp3 OS=Gallus gallus OX=9031 GN=PRPF3 PE=2 SV=1 - [PRPF3_CHICK]	77.338	9.58
Q5ZJC8	Transcription termination factor 3, mitochondrial OS=Gallus gallus OX=9031 GN=MTERF3 PE=2 SV=1 - [MTEF3_CHICK]	45.604	8.7
Q5ZJD3	Large subunit GTPase 1 homolog OS=Gallus gallus OX=9031 GN=LSG1 PE=2 SV=1 - [LSG1_CHICK]	73.784	6.01
Q5ZJD7	Protein YIPF4 OS=Gallus gallus OX=9031 GN=YIPF4 PE=2 SV=1 - [YIPF4_CHICK]	27.682	4.65
Q5ZJD8	Transmembrane protein 68 OS=Gallus gallus OX=9031 GN=TMEM68 PE=2 SV=1 - [TMM68_CHICK]	37.944	8.95
Q5ZJF6	Probable ATP-dependent RNA helicase DDX10 OS=Gallus gallus OX=9031 GN=DDX10 PE=2 SV=1 - [DDX10_CHICK]	100.094	8.29
Q5ZJH2	Nicalin OS=Gallus gallus OX=9031 GN=NCLN PE=2 SV=1 - [NCLN_CHICK]	62.384	6.18
Q5ZJK1	THO complex subunit 5 homolog OS=Gallus gallus OX=9031 GN=THOC5 PE=2 SV=1 - [THOC5_CHICK]	80.53	6.86
Q5ZJK5	Ligand-dependent nuclear receptor corepressor-like protein OS=Gallus gallus OX=9031 GN=LCORL PE=2 SV=2 - [LCORL_CHICK]	67.144	8.09
Q5ZJK8	T-complex protein 1 subunit eta OS=Gallus gallus OX=9031 GN=CCT7 PE=1 SV=1 - [TCPH_CHICK]	60.31	6.28
Q5ZJN0	Asparagine synthetase domain-containing protein 1 OS=Gallus gallus OX=9031 GN=ASNSD1 PE=2 SV=1 - [ASND1_CHICK]	71.347	6.76
Q5ZJN4	Ubiquitin carboxyl-terminal hydrolase 10 OS=Gallus gallus OX=9031 GN=USP10 PE=2 SV=1 - [UBP10_CHICK]	86.502	5.03
Q5ZJP5	Fibronectin type-III domain-containing protein 3a OS=Gallus gallus OX=9031 GN=FNDC3A PE=2 SV=2 - [FND3A_CHICK]	131.477	6.6
Q5ZJR9	TATA box-binding protein-associated factor RNA polymerase I subunit B OS=Gallus gallus OX=9031 GN=TAF1B PE=2 SV=2 - [TAF1B_CHICK]	67.271	7.49
Q5ZJS7	NPC intracellular cholesterol transporter 2	16.22	6.08
Q5ZJT3	Palmitoyl-protein thioesterase 1	33.981	7.07
Q5ZJU5	Nucleolar and spindle-associated protein 1 OS=Gallus gallus OX=9031 GN=NUSAP1 PE=2 SV=1 - [NUSAP_CHICK]	52.235	9.94
Q5ZJX9	Proteasome subunit alpha type;24 kDa protein	26.447	4.76
Q5ZJY6	thioredoxin, mitochondrial [Gallus gallus]	15.171	9.34
Q5ZK05	Toll-interacting protein OS=Gallus gallus OX=9031 GN=TOLLIP PE=2 SV=1 - [TOLIP_CHICK]	30.52	5.16
Q5ZK13	Centrosomal protein kizuna OS=Gallus gallus OX=9031 GN=KIZ PE=2 SV=1 - [KIZ_CHICK]	61.435	4.79
Q5ZK20	protein disulfide-isomerase A4 [Gallus gallus]	70.987	4.96
Q5ZK33	Mitochondrial proton/calcium exchanger protein OS=Gallus gallus OX=9031 GN=LETM1 PE=2 SV=1 - [LETM1_CHICK]	85.795	6.71
Q5ZK40	SWI/SNF-related matrix-associated actin-dependent regulator of chromatin subfamily B member 1 OS=Gallus gallus OX=9031 GN=SMARCB1 PE=2 SV=1 - [SNF5_CHICK]	44.467	6.18
Q5ZK58	Ceramidase	44.644	8.33
Q5ZK62	Arf-GAP with coiled-coil, ANK repeat and PH domain-containing protein 2 OS=Gallus gallus OX=9031 GN=ACAP2 PE=2 SV=1 - [ACAP2_CHICK]	88.398	6.77
Q5ZK93	TNF_2 domain-containing protein	33.163	8.17
Q5ZK95	Coiled-coil domain-containing protein 43 OS=Gallus gallus OX=9031 GN=CCDC43 PE=2 SV=1 - [CCD43_CHICK]	24.595	5.11
Q5ZKA4	Eukaryotic translation initiation factor 3 subunit J OS=Gallus gallus OX=9031 GN=EIF3J PE=2 SV=1 - [EIF3J_CHICK]	28.706	4.84
Q5ZKB9	Probable ATP-dependent RNA helicase DDX6 OS=Gallus gallus OX=9031 GN=DDX6 PE=2 SV=1 - [DDX6_CHICK]	54.383	8.66
Q5ZKC9	14-3-3 protein zeta;24 kDa protein	27.775	4.73
Q5ZKD5	RRP12-like protein OS=Gallus gallus OX=9031 GN=RRP12 PE=2 SV=1 - [RRP12_CHICK]	143.961	8.32
Q5ZKE5	45 kDa calcium-binding protein [Gallus gallus]	41.907	4.61
Q5ZKG2	Bromodomain-containing protein 7 OS=Gallus gallus OX=9031 GN=BRD7 PE=2 SV=1 - [BRD7_CHICK]	73.976	6.58
Q5ZKH3	Polycomb protein EED OS=Gallus gallus OX=9031 GN=EED PE=2 SV=1 - [EED_CHICK]	50.346	6.99
Q5ZKI4	PREDICTED: coiled-coil domain-containing protein 93 isoform X2 [Gallus gallus]	71.719	6.07
Q5ZKJ2	14_3_3 domain-containing protein	28.334	4.81
Q5ZKL5	Prolyl endopeptidase-like OS=Gallus gallus OX=9031 GN=PREPL PE=2 SV=1 - [PPCEL_CHICK]	84.259	7.97
Q5ZKL9	PCNA-interacting partner OS=Gallus gallus OX=9031 GN=PARPBP PE=2 SV=3 - [PARI_CHICK]	65.109	8.9
Q5ZKM2	Elongation factor 1-alpha	50.139	9.1
Q5ZKQ8	ADP-ribosylation factor-like protein 8A OS=Gallus gallus OX=9031 GN=ARL8A PE=2 SV=1 - [ARL8A_CHICK]	21.43	7.77
Q5ZKR7	Long-chain-fatty-acid--CoA ligase ACSBG2 OS=Gallus gallus OX=9031 GN=ACSBG2 PE=2 SV=2 - [ACBG2_CHICK]	84.153	7.11
Q5ZKW0	Mitochondrial tRNA-specific 2-thiouridylase 1 OS=Gallus gallus OX=9031 GN=TRMU PE=2 SV=1 - [MTU1_CHICK]	48.34	8.03
Q5ZKW8	Highly divergent homeobox OS=Gallus gallus OX=9031 GN=HDX PE=2 SV=1 - [HDX_CHICK]	77.204	5.69
Q5ZL24	Catalase domain-containing protein	26.229	8.65
Q5ZL57	Coatomer subunit delta OS=Gallus gallus OX=9031 GN=ARCN1 PE=2 SV=1 - [COPD_CHICK]	57.134	6.07
Q5ZL62	Uncharacterized protein	27.364	5.24
Q5ZL64	Putative uncharacterized protein	32.395	5.43
Q5ZL67	Endoplasmic reticulum membrane sensor NFE2L1 OS=Gallus gallus OX=9031 GN=NFE2L1 PE=2 SV=1 - [NF2L1_CHICK]	85.134	4.72
Q5ZL72	60 kDa heat shock protein, mitochondrial	60.973	5.72
Q5ZL77	Synembryn-A OS=Gallus gallus OX=9031 GN=RIC8A PE=2 SV=1 - [RIC8A_CHICK]	61.465	5.25
Q5ZL92	Putative uncharacterized protein	26.526	4.56
Q5ZLB3	Heterogeneous nuclear ribonucleoprotein A1	38.166	9.39
Q5ZLD2	DEP domain-containing protein 1B OS=Gallus gallus OX=9031 GN=DEPDC1B PE=2 SV=1 - [DEP1B_CHICK]	61.075	8.82
Q5ZLD4	Transmembrane protein 11, mitochondrial OS=Gallus gallus OX=9031 GN=TMEM11 PE=2 SV=1 - [TMM11_CHICK]	21.72	7.36
Q5ZLG1	Ras-related protein Rab-18 OS=Gallus gallus OX=9031 GN=RAB18 PE=2 SV=1 - [RAB18_CHICK]	22.94	5.36
Q5ZLG4	Protein argonaute-3 OS=Gallus gallus OX=9031 GN=AGO3 PE=2 SV=1 - [AGO3_CHICK]	97.209	9.14
Q5ZLI2	Proteasome subunit alpha type	28.481	4.93
Q5ZLJ7	Uncharacterized protein (Tropomyosin)	28.761	4.69
Q5ZLK7	Hypoxia up-regulated protein 1;111 kDa protein	112.319	5.14
Q5ZLN0	Leucine-rich repeat-containing protein 40 OS=Gallus gallus OX=9031 GN=LRRC40 PE=2 SV=1 - [LRC40_CHICK]	67.434	7.15
Q5ZLN2	Vacuolar fusion protein CCZ1 homolog OS=Gallus gallus OX=9031 GN=CCZ1 PE=2 SV=1 - [CCZ1_CHICK]	55.172	6.3
Q5ZLP2	Methylthioribulose-1-phosphate dehydratase OS=Gallus gallus OX=9031 GN=APIP PE=2 SV=1 - [MTNB_CHICK]	26.804	6.52
Q5ZLQ6	14-3-3 protein beta/alpha OS=Gallus gallus OX=9031 GN=YWHAB PE=2 SV=1 - [1433B_CHICK]	27.89	4.83
Q5ZLR6	Rho guanine nucleotide exchange factor 6 OS=Gallus gallus OX=9031 GN=ARHGEF6 PE=2 SV=1 - [ARHG6_CHICK]	85.854	6.1
Q5ZLS3	E3 ubiquitin-protein ligase BRE1A OS=Gallus gallus OX=9031 GN=RNF20 PE=2 SV=1 - [BRE1A_CHICK]	114.737	5.92
Q5ZLT6	ralA-binding protein 1 [Gallus gallus]	66.162	5.59
Q5ZLX5	Zinc finger Ran-binding domain-containing protein 2 OS=Gallus gallus OX=9031 GN=ZRANB2 PE=2 SV=1 - [ZRAB2_CHICK]	37.84	10.02
Q5ZLX9	uncharacterized protein	23.275	5.23
Q5ZM05	14_3_3 domain-containing protein	22.059	5.26
Q5ZM33	Heterochromatin protein 1-binding protein 3 OS=Gallus gallus OX=9031 GN=HP1BP3 PE=2 SV=1 - [HP1B3_CHICK]	61.813	9.36
Q5ZM42	septin-6 [Gallus gallus]	48.687	6.66
Q5ZM45	Ubiquitin carboxyl-terminal hydrolase 48 OS=Gallus gallus OX=9031 GN=USP48 PE=2 SV=1 - [UBP48_CHICK]	118.615	6.52
Q5ZM71	Transcription factor SPT20 homolog OS=Gallus gallus OX=9031 GN=SUPT20H PE=2 SV=1 - [SP20H_CHICK]	74.843	8.59
Q5ZM72	Fatty acyl-CoA reductase 1 OS=Gallus gallus OX=9031 GN=FAR1 PE=2 SV=1 - [FACR1_CHICK]	59.4116	9.13
Q5ZM80	dolichyl-diphosphooligosaccharide--protein glycosyltransferase subunit 2 precursor [Gallus gallus]	68.9	5.82
Q5ZM93	Uncharacterized protein	9.675	4.64
Q5ZMA0	ADP-ribosylation factor	20.806	6.84
Q5ZMA2	Pre-mRNA-processing factor 19 OS=Gallus gallus OX=9031 GN=PRPF19 PE=1 SV=1 - [PRP19_CHICK]	55.1	6.67
Q5ZMC2	Unconventional myosin-Ig OS=Gallus gallus OX=9031 GN=MYO1G PE=2 SV=1 - [MYO1G_CHICK]	114.897	8.73
Q5ZMC9	Nuclear distribution protein nudE homolog 1 OS=Gallus gallus OX=9031 GN=NDE1 PE=2 SV=1 - [NDE1_CHICK]	39.54	5.11
Q5ZMD1	14-3-3 protein theta	27.782	4.68
Q5ZMD6	Histone H2A.Z	13.583	10.58
Q5ZME1	Putative uncharacterized protein	36.985	8.67
Q5ZMF2	Renin receptor	37.477	5.32
Q5ZMG1	E3 UFM1-protein ligase 1 OS=Gallus gallus OX=9031 GN=UFL1 PE=2 SV=1 - [UFL1_CHICK]	89.049	6.44
Q5ZMH1	Septin-2 OS=Gallus gallus OX=9031 GN=SEPTIN2 PE=2 SV=1 - [SEPT2_CHICK]	40.2	6.55
Q5ZMJ7	Protein CIP2A homolog OS=Gallus gallus OX=9031 GN=RCJMB04_1n3 PE=2 SV=2 - [CIP2A_CHICK]	101.696	6.3
Q5ZMJ9	Serine/arginine repetitive matrix protein 1 OS=Gallus gallus OX=9031 GN=SRRM1 PE=2 SV=1 - [SRRM1_CHICK]	100.744	11.81
Q5ZML1	Importin subunit alpha-5 OS=Gallus gallus OX=9031 GN=KPNA1 PE=2 SV=1 - [IMA5_CHICK]	60.157	5.01
Q5ZML6	Protein FAM210A OS=Gallus gallus OX=9031 GN=FAM210A PE=2 SV=1 - [F210A_CHICK]	30.43	9.29
Q5ZML9	Actin-histidine N-methyltransferase OS=Gallus gallus OX=9031 GN=SETD3 PE=2 SV=1 - [SETD3_CHICK]	67.154	5.11
Q5ZMM4	Catalase;hypothetical protein, partial;Putative uncharacterized protein	60.032	8.09
Q5ZMQ0	Armadillo repeat-containing protein 1 OS=Gallus gallus OX=9031 GN=ARMC1 PE=2 SV=1 - [ARMC1_CHICK]	31.044	5.74
Q5ZMQ2	Actin, cytoplasmic 2	41.793	5.31
Q5ZMR3	Protein-L-isoaspartate O-methyltransferase domain-containing protein 1 OS=Gallus gallus OX=9031 GN=PCMTD1 PE=2 SV=1 - [PCMD1_CHICK]	40.898	5.91
Q5ZMS4	Nuclear receptor coactivator 7 OS=Gallus gallus OX=9031 GN=NCOA7 PE=2 SV=1 - [NCOA7_CHICK]	101.999	5.74
Q5ZMS6	Tudor domain-containing protein 3 OS=Gallus gallus OX=9031 GN=TDRD3 PE=2 SV=1 - [TDRD3_CHICK]	83.755	8.66
Q5ZMT0	14-3-3 protein epsilon OS=Gallus gallus OX=9031 GN=YWHAE PE=1 SV=1 - [1433E_CHICK]	29.155	4.74
Q5ZMU9	Transitional endoplasmic reticulum ATPase	89.325	5.14
Q5ZMV2	Spindle assembly abnormal protein 6 homolog OS=Gallus gallus OX=9031 GN=SASS6 PE=2 SV=1 - [SAS6_CHICK]	73.575	7.21
Q5ZMV8	Rap1 GTPase-activating protein 2 OS=Gallus gallus OX=9031 GN=RAP1GAP2 PE=2 SV=2 - [RPGP2_CHICK]	80.741	6.79
Q6BCB8	Vitellogenin	162.56	9.51
Q6E6M8	ex-(quiescence-specific protein, Ch21 protein)	20.201	5.56
Q6EE32	Calreticulin (Fragment)	46.88	4.41
Q6IV20	Gallinacin-11	11.65	8.85
Q6JG52	Q6JG52	57.805	5.47
Q6JHU7	Prolyl 3-hydroxylase 2 OS=Gallus gallus OX=9031 GN=P3H2 PE=2 SV=1 - [P3H2_CHICK]	78.38	6.25
Q6L608	Mucin-6	132.217	5.78
Q6L754	Beta-2-microglobulin	13.014	5.83
Q6L755	Beta-2-microglobulin	13.085	5.83
Q6L756	Beta-2-microglobulin	13.058	5.83
Q6LDY9	Kazal-like domain-containing protein	2.587	7.96
Q6PVZ1	keratin, type I cytoskeletal 14 [Gallus gallus]	50.986	5.02
Q6PVZ5	keratin, type II cytoskeletal 5 [Gallus gallus]	62.462	8.46
Q6PVZ8	Plakoglobin (Fragment)	10.624	4.31
Q6QAZ9	annexin	38.5	7.05
Q6QLN1	Non-structural polyprotein pORF1 OS=Avian hepatitis E virus (isolate Chicken/California/Meng) OX=516993 GN=ORF1 PE=3 SV=1 - [POLN_AHEV]	167.933	7.59
Q6QLQ7	gallinacin-12 prepropeptide precursor [Gallus gallus]	7.187	8.22
Q6QLQ9	gallinacin-10 preproprotein [Gallus gallus]	7.13	8.24
Q6QLR1	gallinacin-9 preproprotein [Gallus gallus]	7.279	8.65
Q6R325	Genome polyprotein OS=Avian encephalomyelitis virus (strain Van Reokel) OX=475779 PE=3 SV=1 - [POLG_AEVVR]	238.949	6.8
Q6XLT0	Ovoinhibitor	57.005	6.44
Q75PY2	Ovomucoid	2.05	5.27
Q75R65	Tyrosine-protein kinase JAK2 OS=Gallus gallus OX=9031 GN=JAK2 PE=2 SV=1 - [JAK2_CHICK]	129.764	7.44
Q76KB2	Heparan-sulfate 6-O-sulfotransferase 1 OS=Gallus gallus OX=9031 GN=HS6ST1 PE=1 SV=4 - [H6ST1_CHICK]	48.061	8.41
Q77MS1	Ribonucleoside-diphosphate reductase large subunit OS=Gallid herpesvirus 2 (strain Chicken/Md5/ATCC VR-987) OX=10389 GN=RIR1 PE=3 SV=1 - [RIR1_GAHVM]	92.76	6.71
Q77MS3	Envelope glycoprotein B OS=Gallid herpesvirus 2 (strain Chicken/Md5/ATCC VR-987) OX=10389 GN=gB PE=3 SV=1 - [GB_GAHVM]	98.03	8.27
Q788R3	Histone H2A	11.132	11
Q788R4	Histone H2A	6.727	11.32
Q789A4	Nonmuscle myosin heavy chain	232.593	5.43
Q789A6	Nonmuscle myosin heavy chain	229.038	5.42
Q7LZ77	Apolipoprotein B-100	30.679	9.64
Q7SX63	Heat shock protein 70	69.913	5.65
Q7T190	Tissue inhibitor of metalloproteinase 3	2.03	9.4
Q7T199	Potassium voltage-gated channel subfamily A member 10 OS=Gallus gallus OX=9031 GN=KCNA10 PE=2 SV=1 - [KCA10_CHICK]	58.946	5.02
Q7T1F2	Tumor necrosis factor related apoptosis inducing ligand	34.659	9.13
Q7T2H2	Fibroblast growth factor receptor-like 1 OS=Gallus gallus OX=9031 GN=FGFRL1 PE=1 SV=1 - [FGRL1_CHICK]	54.065	9.42
Q7ZZR3	BMP/retinoic acid-inducible neural-specific protein 1 OS=Gallus gallus OX=9031 GN=BRINP1 PE=2 SV=1 - [BRNP1_CHICK]	88.735	8.76
Q802A0	Histidine ammonia-lyase;71 kDa protein	72.962	6.17
Q805F9	DNA damage-binding protein 1 OS=Gallus gallus OX=9031 GN=DDB1 PE=1 SV=1 - [DDB1_CHICK]	126.874	5.26
Q8AV58	Protein sidekick-1 OS=Gallus gallus OX=9031 GN=SDK1 PE=1 SV=1 - [SDK1_CHICK]	239.328	6.3
Q8AV77	Hep21 protein	11.958	6.54
Q8AWC3	Activity-regulated cytoskeleton-associated protein OS=Gallus gallus OX=9031 GN=ARC PE=2 SV=1 - [ARC_CHICK]	46.278	5.82
Q8AWI4	Alpha-tropomyosin 2	32.811	4.65
Q8AXP2	Coiled-coil domain-containing protein 80 OS=Gallus gallus OX=9031 GN=CCDC80 PE=2 SV=1 - [CCD80_CHICK]	109.254	9.64
Q8AXV0	Endophilin-A2 OS=Gallus gallus OX=9031 GN=SH3GL1 PE=1 SV=1 - [SH3G1_CHICK]	41.706	5.44
Q8AYS7	Centromere protein I OS=Gallus gallus OX=9031 GN=CENPI PE=1 SV=1 - [CENPI_CHICK]	868.382	8.02
Q8JFP1	Eukaryotic initiation factor 4A-II	46.371	5.33
Q8JFQ4	RAD52 motif-containing protein 1 OS=Gallus gallus OX=9031 GN=RDM1 PE=1 SV=1 - [RDM1_CHICK]	30002.5	4.91
Q8JG64	Protein disulfide-isomerase A3	56.182	5.76
Q8JGM4	Sulfhydryl oxidase 1	83.079	7.07
Q8JHZ8	Paladin OS=Gallus gallus OX=9031 GN=PALD1 PE=2 SV=2 - [PALD_CHICK]	99.569	7.08
Q8JIG5	Alpha-1-acid glycoprotein	22.321	5.11
Q8JIR8	Interphotoreceptor matrix proteoglycan 1 OS=Gallus gallus OX=9031 GN=IMPG1 PE=1 SV=1 - [IMPG1_CHICK]	102.62	4.83
Q8QFM7	Lipocalin-type prostaglandin D synthase; previously chondrogenesis-associated lipocalin	20.844	6.3
Q8QFV0	Potassium channel subfamily T member 1 OS=Gallus gallus OX=9031 GN=KCNT1 PE=1 SV=1 - [KCNT1_CHICK]	137.153	7.66
Q8UVJ7	Cadherin-related family member 1 OS=Gallus gallus OX=9031 GN=CDHR1 PE=2 SV=1 - [CDHR1_CHICK]	95.197	5.57
Q8UVX3	ATP sythase subunit alpha	60.186	9.29
Q8UW76	T-box transcription factor TBX20 OS=Gallus gallus OX=9031 GN=TBX20 PE=2 SV=1 - [TBX20_CHICK]	48.656	7.71
Q90574	Filamin	275.872	5.61
Q90577	Sarcalumenin OS=Gallus gallus OX=9031 GN=SRL PE=2 SV=2 - [SRCA_CHICK]	54.229	6.55
Q90610	Neogenin (Fragment) OS=Gallus gallus OX=9031 PE=2 SV=1 - [NEO1_CHICK]	157.953	6.43
Q90631	Kinectin OS=Gallus gallus OX=9031 GN=KTN1 PE=1 SV=1 - [KTN1_CHICK]	155.881	5.9
Q90633	Complement C3	184.086	6.69
Q90640	Chromosome-associated kinesin KIF4 OS=Gallus gallus OX=9031 GN=KIF4 PE=2 SV=1 - [KIF4_CHICK]	138.837	6.52
Q90647	V-type proton ATPase catalytic subunit A OS=Gallus gallus OX=9031 GN=ATP6V1A PE=2 SV=1 - [VATA_CHICK]	68.433	5.68
Q90681	cation-independent mannose-6-phosphate receptor precursor [Gallus gallus]	275.647	5.67
Q90688	Myosin-binding protein C, cardiac-type OS=Gallus gallus OX=9031 GN=MYBPC3 PE=1 SV=3 - [MYPC3_CHICK]	142.199	6.29
Q90693	Protein patched homolog 1 OS=Gallus gallus OX=9031 GN=PTCH1 PE=1 SV=1 - [PTC1_CHICK]	160.475	6.51
Q90703	Nitric oxide synthase, inducible OS=Gallus gallus OX=9031 GN=NOS2 PE=2 SV=1 - [NOS2_CHICK]	129.566	8.29
Q90705	Elongation factor 2	95.378	6.4
Q90732	26S proteasome regulatory subunit 4 OS=Gallus gallus OX=9031 GN=PSMC1 PE=2 SV=1 - [PRS4_CHICK]	49.173	6.21
Q90734	Alpha-actinin-4 OS=Gallus gallus OX=9031 GN=ACTN4 PE=1 SV=1 - [ACTN4_CHICK]	104.142	5.26
Q90739	Alpha-tropomyosin	32.797	4.69
Q90740	Alpha-tropomyosin	32.831	4.75
Q90763	Cadherin-7 OS=Gallus gallus OX=9031 GN=CDH7 PE=2 SV=1 - [CADH7_CHICK]	87.118	4.87
Q90773	Protein CEPU-1 OS=Gallus gallus OX=9031 PE=1 SV=1 - [CEPU1_CHICK]	38.711	6.77
Q90773-1	Protein CEPU-1	38.736	6.32
Q90773-2	Isoform 2 of Protein CEPU-1	37.477	6.6
Q90824	Cytotactin 200kD	199.305	4.97
Q90835	elongation factor 1-alpha 1 [Gallus gallus]	50.157	9.1
Q90837	Transcriptional regulator Erg OS=Gallus gallus OX=9031 GN=ERG PE=2 SV=1 - [ERG_CHICK]	53.879	7.44
Q90839	Dickkopf-related protein 3 OS=Gallus gallus OX=9031 GN=DKK3 PE=2 SV=1 - [DKK3_CHICK]	39.184	4.89
Q90860	Histone domain-containing protein	8.085	10.19
Q90871	Interferon regulatory factor 8 OS=Gallus gallus OX=9031 GN=IRF8 PE=2 SV=1 - [IRF8_CHICK]	49.139	6.62
Q90875	Cytoplasmic aconitate hydratase OS=Gallus gallus OX=9031 GN=ACO1 PE=2 SV=1 - [ACOHC_CHICK]	98.011	7.33
Q90881	LIM/homeobox protein Lhx9 OS=Gallus gallus OX=9031 GN=LHX9 PE=2 SV=2 - [LHX9_CHICK]	44.081	8.63
Q90890	Lymphocyte antigen 86	18.114	5.91
Q90891	Dual specificity mitogen-activated protein kinase kinase 2 OS=Gallus gallus OX=9031 GN=MAP2K2 PE=2 SV=1 - [MP2K2_CHICK]	44.05	6.7
Q90937	Minor alpha-tropomyosin mrna	6.926	4.75
Q90953	Versican core protein OS=Gallus gallus OX=9031 GN=VCAN PE=2 SV=1 - [CSPG2_CHICK]	387.843	4.61
Q90986	lymphocyte antigen 6E precursor [Gallus gallus]	13.011	7.45
Q90988	Structural maintenance of chromosomes protein 2 OS=Gallus gallus OX=9031 GN=SMC2 PE=2 SV=1 - [SMC2_CHICK]	134.857	8.54
Q90994	Alternatively spliced tenascin 190, 200 and 230 kd variants	168.633	5.09
Q90995	Alternatively spliced tenascin 190, 200 and 230 kd variants	188.516	4.98
Q90996	Tenascin	29.589	4.75
Q90997	Transferrin receptor protein 1 OS=Gallus gallus OX=9031 GN=TFRC PE=2 SV=2 - [TFR1_CHICK]	85.605	5.78
Q90999	TGF-beta receptor type-2 OS=Gallus gallus OX=9031 GN=TGFBR2 PE=1 SV=1 - [TGFR2_CHICK]	63.267	6.46
Q90W08	interferon-related developmental regulator 1 [Gallus gallus]	48.812	6.31
Q90WA6	Heat shock protein 108	91.253	4.86
Q90WD0	Actin-related protein 3	47.421	5.61
Q90WR3	hypothetical protein, partial/Hemopexin	29.385	5.92
Q90WU3	ATP-dependent RNA helicase DDX1 OS=Gallus gallus OX=9031 GN=DDX1 PE=1 SV=1 - [DDX1_CHICK]	82.432	7.08
Q90WZ2	Slit	23.887	4.6
Q90X25	Homeobox protein Hox-A13 OS=Gallus gallus OX=9031 GN=HOXA13 PE=2 SV=1 - [HXA13_CHICK]	31.924	9.13
Q90XG2	Slit-2	86.46	5
Q90YC9	neuroblastoma suppressor of tumorigenicity 1 precursor [Gallus gallus]	19.495	5.04
Q90YH8	Suppressor of tumorigenicity 7 protein-like OS=Gallus gallus OX=9031 GN=ST7L PE=2 SV=1 - [ST7L_CHICK]	62.821	8.6
Q90YI1	Ovocalyxin-32	30.634	9.1
Q90Z44	Slit2 protein	104.366	4.46
Q90ZN1	Anti-apoptotic protein NR13 OS=Gallus gallus OX=9031 GN=NR13 PE=1 SV=1 - [NR13_CHICK]	18.767	5.35
Q91000	furin precursor [Gallus gallus]	86.631	5.98
Q91001	prothrombin precursor [Gallus gallus]	69.11	5.47
Q91005	Alpha tropomyosin of brain	28.435	4.67
Q91021	Uncharacterized protein	17.658	8.11
Q91022	Ubiquitin (34 AA)	3.728	8.5
Q91379	Nuclear receptor subfamily 2 group E member 1 OS=Gallus gallus OX=9031 GN=NR2E1 PE=2 SV=1 - [NR2E1_CHICK]	42.457	8.94
Q91411	Myosin heavy chain	88.869	5.74
Q91968	Alpha-tropomyosin	32.692	4.74
Q92007	Fructose-bisphosphate aldolase	4.384	6.95
Q92062	Melanotransferrin/EOS47	80.912	5.92
Q92064	Histone H2A	10.624	10.72
Q92068	Histone H3	15.388	11.27
Q92069	Histone H2A	13.94	10.9
Q92108	Annexin I;14 kDa protein	14.398	7.81
Q92172	Transcription factor VBP OS=Gallus gallus OX=9031 GN=TEF PE=1 SV=2 - [TEF_CHICK]	34.933	5.34
Q92178	Calpain-2 catalytic subunit OS=Gallus gallus OX=9031 GN=CAPN2 PE=2 SV=3 - [CAN2_CHICK]	79.179	5.52
Q96605	Nucleoprotein OS=Avian infectious bronchitis virus (strain V18/91) OX=231427 GN=N PE=2 SV=1 - [NCAP_IBVV1]	45.765	9.45
Q98930	Sortilin-related receptor (Fragment) OS=Gallus gallus OX=9031 GN=SORL1 PE=2 SV=1 - [SORL_CHICK]	178.295	5.08
Q98931	Low-density lipoprotein receptor-related protein 8 OS=Gallus gallus OX=9031 GN=LRP8 PE=1 SV=1 - [LRP8_CHICK]	101.313	4.83
Q98942	Alpha-amylase	57.478	5.72
Q98943	Caspase-2 OS=Gallus gallus OX=9031 GN=CASP2 PE=2 SV=2 - [CASP2_CHICK]	47.929	6.29
Q98TD1	PIT54 protein precursor [Gallus gallus]	50.822	4.61
Q98TX3	Programmed cell death protein 4 OS=Gallus gallus OX=9031 GN=PDCD4 PE=2 SV=1 - [PDCD4_CHICK]	51.675	5.49
Q98UI9	Mucin-5B OS=Gallus gallus OX=9031 GN=MUC5B PE=1 SV=1 - [MUC5B_CHICK]	233.395	5.6
Q992I2	Sigma-C capsid protein OS=Avian reovirus (strain S1133) OX=38171 GN=ORF3 PE=1 SV=1 - [SIGC_ARVS1]	34.834	5.3
Q9DDD1	Probable G-protein coupled receptor 149 OS=Gallus gallus OX=9031 GN=GPR149 PE=2 SV=1 - [GP149_CHICK]	79.613	7.42
Q9DDD5	Neurobeachin (Fragment) OS=Gallus gallus OX=9031 GN=NBEA PE=2 SV=1 - [NBEA_CHICK]	87.748	4.97
Q9DDT2	Phosphoinositide 3-kinase adapter protein 1 OS=Gallus gallus OX=9031 GN=PIK3AP1 PE=1 SV=1 - [BCAP_CHICK]	90.1	5.1
Q9DGI5	CEPU-Se alpha 1 isoform	34.606	5.99
Q9E6M2	Uncharacterized gene 71 protein OS=Gallid herpesvirus 2 (strain Chicken/Md5/ATCC VR-987) OX=10389 GN=MDV071 PE=4 SV=1 - [VG71_GAHVM]	21.49	9.48
Q9E6M4	DNA primase OS=Gallid herpesvirus 2 (strain Chicken/Md5/ATCC VR-987) OX=10389 GN=MDV066 PE=3 SV=1 - [PRIM_GAHVM]	120.099	6.98
Q9E6M8	Tegument protein UL47 homolog OS=Gallid herpesvirus 2 (strain Chicken/Md5/ATCC VR-987) OX=10389 GN=MDV060 PE=3 SV=1 - [TEG5_GAHVM]	91.86	9.73
Q9E6P0	Major DNA-binding protein OS=Gallid herpesvirus 2 (strain Chicken/Md5/ATCC VR-987) OX=10389 GN=DBP PE=3 SV=1 - [DNBI_GAHVM]	130.63	6.06
Q9E6P7	Tegument protein UL21 homolog OS=Gallid herpesvirus 2 (strain Chicken/Md5/ATCC VR-987) OX=10389 GN=MDV033 PE=3 SV=1 - [TG21_GAHVM]	61.186	5.67
Q9E6Q7	Replication origin-binding protein OS=Gallid herpesvirus 2 (strain Chicken/Md5/ATCC VR-987) OX=10389 GN=MDV021 PE=3 SV=1 - [OBP_GAHVM]	94.942	8.07
Q9E6R0	Portal protein OS=Gallid herpesvirus 2 (strain Chicken/Md5/ATCC VR-987) OX=10389 GN=MDV018 PE=3 SV=1 - [PORTL_GAHVM]	82.36	8.28
Q9E6R5	Uncharacterized gene 9 protein OS=Gallid herpesvirus 2 (strain Chicken/Md5/ATCC VR-987) OX=10389 GN=MDV009 PE=4 SV=1 - [VG09_GAHVM]	37.962	10.9
Q9I890	Beta-2-microglobulin	11.192	5.83
Q9I8T7	Aryl hydrocarbon receptor nuclear translocator-like protein 1 OS=Gallus gallus OX=9031 GN=ARNTL PE=1 SV=1 - [BMAL1_CHICK]	69.393	6.54
Q9I969	Beta-taxilin OS=Gallus gallus OX=9031 GN=TXLNB PE=2 SV=1 - [TXLNB_CHICK]	76.972	4.93
Q9IAK4	Noelin OS=Gallus gallus OX=9031 GN=OLFM1 PE=1 SV=1 - [NOE1_CHICK]	554.945	6.95
Q9IAL2	Visual system homeobox 1 OS=Gallus gallus OX=9031 GN=VSX1 PE=2 SV=1 - [VSX1_CHICK]	373.282	9.1
Q9NP92	39S ribosomal protein S30, mitochondrial OS=Homo sapiens OX=9606 GN=MRPS30 PE=1 SV=2 - [RT30_HUMAN]	503.328	7.97
Q9PRS8	Ovocleidin-17	15.3	9.78
Q9PS11	Puromycin-sensitive aminopeptidase isozyme I	2.538	3.23
Q9PS14	Puromycin-sensitive aminopeptidase isozyme I	2.132	3.77
Q9PS15	Puromycin-sensitive aminopeptidase isozyme II	2.126	4.53
Q9PS17	Puromycin-sensitive aminopeptidase isozyme II	2.159	3.77
Q9PS32		2.823	0
Q9PSS9	Gallus Gallus mRNA encoding a tropomyosin (probably non-muscle), homologous to a human heat stable cytoskeletal protein having an apparent molecular weight of 36000 Dalton	8.909	4.39
Q9PST8	Polyubiquitin	8.025	5.24
Q9PSW9	Histone H2B 8	13.964	10.31
Q9PT84	Potassium voltage-gated channel subfamily H member 6 OS=Gallus gallus OX=9031 GN=KCNH6 PE=2 SV=2 - [KCNH6_CHICK]	135.415	6.92
Q9PTR5	Lissencephaly-1 homolog OS=Gallus gallus OX=9031 GN=PAFAH1B1 PE=2 SV=3 - [LIS1_CHICK]	46.634	7.37
Q9PTY2	Skeletal myosin heavy chain	222.942	5.71
Q9PU36	Protein piccolo (Fragment) OS=Gallus gallus OX=9031 GN=PCLO PE=2 SV=1 - [PCLO_CHICK]	560.42	6.71
Q9PU45	Radixin OS=Gallus gallus OX=9031 GN=RDX PE=2 SV=1 - [RADI_CHICK]	68.512	6.48
Q9PU47	PDZ and LIM domain protein 3 OS=Gallus gallus OX=9031 GN=PDLIM3 PE=1 SV=1 - [PDLI3_CHICK]	34.343	8.43
Q9PU53	Telomeric repeat-binding factor 2 OS=Gallus gallus OX=9031 GN=TERF2 PE=1 SV=2 - [TERF2_CHICK]	80.114	8.85
Q9PUT1	Ovocleidin-116	76.87	6.42
Q9PW81	folate receptor alpha precursor [Gallus gallus]	31.318	8.43
Q9PWA1	Regulator of G-protein signaling 20 OS=Gallus gallus OX=9031 GN=RGS20 PE=2 SV=1 - [RGS20_CHICK]	25.125	5.25
Q9PWE8	T-box transcription factor TBX5 OS=Gallus gallus OX=9031 GN=TBX5 PE=1 SV=1 - [TBX5_CHICK]	58.365	7.53
Q9PWH2	Frizzled-10 OS=Gallus gallus OX=9031 GN=FZD10 PE=1 SV=1 - [FZD10_CHICK]	65.901	8.24
Q9PWK0	Riboflavin binding protein	18.288	4.89
Q9PWR1	Voltage-gated potassium channel subunit beta-1 OS=Gallus gallus OX=9031 GN=KCNAB1 PE=2 SV=1 - [KCAB1_CHICK]	44.611	9.17
Q9W6F5	Vitamin-D binding protein	53.687	6.47
Q9W6V2	neuronal growth regulator 1 precursor [Gallus gallus]	37.944	6.59
Q9W6V5	Receptor-type tyrosine-protein phosphatase eta OS=Gallus gallus OX=9031 GN=PTPRJ PE=2 SV=2 - [PTPRJ_CHICK]	154.117	4.97
Q9YGI5	deoxyribonuclease-1 precursor [Gallus gallus]	31.4	4.62
Q9YGP0	49 kDa protein;Clusterin	51.348	5.47
Q9YGW6	ezrin [Gallus gallus]	69.367	5.9
Q9YH85	Alpha-tectorin OS=Gallus gallus OX=9031 GN=TECTA PE=1 SV=1 - [TECTA_CHICK]	233.812	5.57
R4GF68	protein SZT2 [Gallus gallus]	395.567	5.82
R4GF71	Thymosin beta-4	5.053	5.02
R4GH41	acid ceramidase precursor [Gallus gallus]	44.583	8.33
R4GHE8	Deleted in malignant brain tumors 1 protein-like protein	48.682	0
R4GI40	LRP chaperone MESD precursor [Gallus gallus]	24.564	6.86
R4GLT1	cystatin precursor [Gallus gallus]	22.414	7.46
R9PXQ5	Mucin-6	293.699	0
R9TNA6	Ovalbumin-related protein X	45.43	6.29
U6C3W5	EW135	104.336	4.73
