# Supplementary material for: Egg White and Yolk Protein Atlas: New Protein Insights of a Global Landmark Food
Source: Foods. 2023 Sep 18;12(18):3470. doi: 10.3390/foods12183470 (PMC10528800; doi:10.3390/foods12183470)
Supplement: Supplementary file 1 [file foods-12-03470-s001.zip › Table S2 Egg Yolk Atlas.xlsx]

## Sheet: Φύλλο1
Accession	Description	MW [kDa]	calc. pI
A0A088BHQ2	Epidermal differentiation protein - EDWM	27.506	8.89
A0A0B5H7I8	Tripartite motif containing 25 - TRIM25	71.425	7.99
A0A140T8F5	Ig-like domain-containing protein - PIGR	70.571	5.05
A0A1D5NU50	Fibronectin - FN1	253.668	6.21
A0A1D5P167	Folate gamma-glutamyl hydrolase	48.21	8.79
A0A1D5P2P4	Spectrin repeat containing nuclear envelope protein 2 - SYNE2	798.377	5.1
A0A1D5P4P1	Complement C2	81.67	6.85
A0A1D5P6D6	Toll-like receptor 2 type-1 precursor - TLR2A	90.639	6.21
A0A1D5P6F4	Fc fragment of IgG binding protein	289.271	5.57
A0A1D5P9M8	Gastric intrinsic factor	47.095	5.13
A0A1D5PBU0	ITI_HC_C domain-containing protein - ITIH3	29.419	6.74
A0A1D5PBZ2	KH domain-containing protein - KHDRBS3	38.714	6.64
A0A1D5PCD2	A2M_recep domain-containing protein	61.057	8.44
A0A1D5PCF5	insulin-like growth factor-binding protein 7 - IGFBP7	33.074	9.23
A0A1D5PEN5	syntaphilin isoform X4 - SNPH	50.915	5.64
A0A1D5PHH6	Phosphatidylinositol-glycan-specific phospholipase D - GPLD1	92.795	5.75
A0A1D5PI58	SERPIN domain-containing protein - OVALX	43.627	5.97
A0A1D5PIT6	Uncharacterized protein - TMEM2	141.51	8.8
A0A1D5PK48	Apolipoprotein C-III - APOC3	10.26	8.76
A0A1D5PMQ3	CHD2 similar to chromodomain helicase DNA binding protein 2	212.832	8.35
A0A1D5PMY8	Interleukin 6 signal transducer - IL6ST	98.722	5.2
A0A1D5PR51	Hepatocyte growth factor-like protein precursor	78.613	8.3
A0A1D5PS51	ENTH domain-containing protein - EPN3	61.822	5.42
A0A1D5PT25	BPI fold-containing family C protein - BPIFCB	52.31	8.54
A0A1D5PV96	PIP4K2B similar to phosphatidylinositol-4-phosphate 5-kinase	47.423	6.9
A0A1D5PW77	Ig-like domain-containing protein - LOC776376	34.987	6.31
A0A1I7Q424	E3 ubiquitin-protein ligase listerin/RING-type E3 ubiquitin transferase listerin - LTN1	200.003	5.78
A0A1L1RN32	Uncharacterized protein - LOC426820	134.338	5.55
A0A1L1RTQ4	Apolipoprotein H - APOH	38.783	8.6
A0A1L1RV31	Prothrombin - F2	69.107	5.53
A0A1L1RXB2	Carboxypeptidase - CTSA	44.748	5.59
A0A1L1RYU0	UPAR/Ly6 domain-containing protein - GPIHBP1	13.282	8.31
A0A1L1S0N7	Antithrombin-III - SERPINC1	47.93	6.19
A0A2H4Y832	OVA	42.775	5.26
A0A2K4X8T5	Glyceraldehyde-3-phosphate dehydrogenase - epd	36.214	5.19
A0A3Q2TRY3	complement factor H isoform X1 - CFH	147.857	6.85
A0A3Q2U3V9	beta-microseminoprotein	12.422	8.32
A0A3Q2UC62	HIT-type domain-containing protein - ZNHIT6	33.006	8.98
A0A3Q2UD25	avidin isoform X1 - LOC426220	18.339	5.85
A0A3Q2UGF7	uncharacterized protein - LOC423629	24.487	4.81
A0A3Q2UIN4	DCUN1D2/ DCN1-like protein	30.319	5.77
A0A3Q3A5Y1	Uncharacterized protein - DOCK9	235.52	7.46
A0A3Q3B296	ceruloplasmin - CP	123.212	5.81
A0AVX7	Calcineurin B homologous protein 3 OS=Gallus gallus OX=9031 GN=TESC PE=2 SV=1 - [CHP3_CHICK]	25.0345	5.4
A0M8U1	Suppressor of tumorigenicity 7 protein homolog OS=Gallus gallus OX=9031 GN=ST7 PE=3 SV=1 - [ST7_CHICK]	63.3745	7.56
A1E345	Junctional adhesion molecule A - F11R	31.86	8.91
A2N885	VH1 protein/IgV fragment	10.413	9.1
A6BM71	Connectin (Fragment) - TTN	904.8	5.71
A6N7Y9	Piwi-like protein 1 OS=Gallus gallus OX=9031 GN=PIWIL1 PE=2 SV=1 - [PIWL1_CHICK]	99.2	9.16
A8C754	Thyroid adenoma-associated protein homolog OS=Gallus gallus OX=9031 GN=THADA PE=2 SV=1 - [THADA_CHICK]	216.47	6.48
B1B565	Angiopoietin-like protein 3	53.478	5.12
B3VE14	Similar to Inter-alpha-trypsin inhibitor heavy chain - H2 precursor	104.692	6.97
B4ER10	Interferon lambda-3 OS=Gallus gallus OX=9031 GN=IFNL3 PE=2 SV=1 - [IFNL3_CHICK]	21	8.12
B4ZCM0	Fibrinogen beta chain - FGB	12.329	4.99
B6ZLK2	Chromodomain-helicase-DNA-binding protein 1 OS=Gallus gallus OX=9031 GN=CHD1 PE=1 SV=1 - [CHD1_CHICK]	197.405	7.34
B8YK75	Lysozyme C precursor	14.313	9.32
B8ZX71	Sixth complement component - C6	104.72	6.59
C5H3Z3	Phospholipid transfer protein - PLTP	56.096	7.29
D3KCC4	Carnosine synthase 1 OS=Gallus gallus OX=9031 GN=CARNS1 PE=1 SV=1 - [CRNS1_CHICK]	100	6.11
E1BQU4	Vesicle-fusing ATPase - NSF	82.177	6.38
E1BR98	Putative uncharacterized protein Isoform 2 - FXR1	76.373	5.97
E1BRS7	188 kDa protein - C5	187.729	6.51
E1BRT7	Uncharacterized protein - IQUB	73.918	7.28
E1BS56	SERPIN domain-containing protein	45.522	6.54
E1BSI8	167 kDa protein - FYCO1	166.953	4.96
E1BTF4	SERPIN domain-containing protein - OVALY	43.813	5.2
E1BTK2	Similar to ARAP2 - CENTD1	193.726	6.5
E1BTQ4	LOC431660 similar to avidin	16.136	9.46
E1BTY4	Similar to Sorting nexin 9 - SNX9	67.093	5.4
E1BUA6	CN hydrolase domain-containing protein	54.394	5.5
E1BUQ9	Similar to dJ85M6.4 - DEPDC7	66.264	8.96
E1BV78	Fibrinogen C-terminal domain-containing protein	46.891	5.32
E1BVQ3	SEC7 domain-containing protein - ARFGEF2	201.952	6.24
E1BW15	RNA helicase - DDX21	75.197	9.36
E1BW33	Non-specific serine/threonine protein kinase	410.866	6.07
E1BW58	Mitochondria-eating protein OS=Gallus gallus OX=9031 GN=SPATA18 PE=3 SV=1 - [MIEAP_CHICK]	54.5408	7.94
E1BWC3	Similar to tudor domain containing 1 - TDRD1	117.518	6.49
E1BWE3	Acyltransferase - AWAT1	40.652	10.24
E1BWI0	SH3 domain-containing protein - DSP	6.418	8.7
E1BXC5	C3H1-type domain-containing protein	193.79	9.62
E1BY77	Ubiquitin carboxyl-terminal hydrolase 13 OS=Gallus gallus OX=9031 GN=USP13 PE=3 SV=1 - [UBP13_CHICK]	96.6	5.25
E1BY93	immunoglobulin J chain precursor - JCHAIN	17.946	5.27
E1BYN5	VYGIII 184 kDa protein	196.04	8.94
E1BYS4	Carboxypeptidase D/Metallocarboxypeptidase D - CPD	150.773	5.67
E1BZE1	Uncharacterized protein - AHSG	35.185	5.53
E1BZF7	Hypothetical protein - LOC417967	62.053	8.75
E1BZN8	Similar to hepatocyte growth factor activator - HGFAC	57.771	6.64
E1C065	Centrosomal protein of 41 kDa OS=Gallus gallus OX=9031 GN=CEP41 PE=3 SV=1 - [CEP41_CHICK]	40.6027	8.81
E1C0K5	Similar to Milk fat globule-EGF factor 8 protein - MFGE8	53.146	8.09
E1C1B5	zinc finger and BTB domain-containing protein 41 - ZBTB41	103.689	8.29
E1C1G0	Similar to Phosphoinositide-3-kinase, class 2, alpha polypeptide - PIK3C2A	191.528	7.68
E1C1L6	Ectonucleoside triphosphate diphosphohydrolase 5 OS=Gallus gallus OX=9031 GN=ENTPD5 PE=3 SV=1 - [ENTP5_CHICK]	47.9303	5.62
E1C1X2	TENP 44 kDa protein	43.647	6.05
E1C206	SERPIN domain-containing protein - SPIA5	48.14	8.89
E1C231	E3 ubiquitin-protein ligase listerin OS=Gallus gallus OX=9031 GN=LTN1 PE=3 SV=1 - [LTN1_CHICK]	199.3	6.05
E1C245	Uncharacterized protein - MACF1	6.549	6.32
E1C2I2	Serine/threonine-protein kinase greatwall OS=Gallus gallus OX=9031 GN=MASTL PE=3 SV=1 - [GWL_CHICK]	97.9	5.43
E1C2L8	Similar to Ran-binding protein 2 - LOC768553	175.684	8.91
E1C2P3	Heat shock 70 kDa protein 14 OS=Gallus gallus OX=9031 GN=HSPA14 PE=3 SV=1 - [HSP7E_CHICK]	54.1	5.3
E1C2Q8	APC membrane recruitment protein 2 OS=Gallus gallus OX=9031 GN=AMER2 PE=3 SV=1 - [AMER2_CHICK]	65.2458	5.92
E1C2U7	APC1_C domain-containing protein - ANAPC1	213.151	5.96
E1C2Z0	Protein MMS22-like OS=Gallus gallus OX=9031 GN=MMS22L PE=3 SV=1 - [MMS22_CHICK]	140.8	7.09
E1C366	127 kDa protein - TTF2	126.675	8.97
E1C3D7	87 kDa protein - PLCD1	87.35	5.84
E1C3P4	Cytosolic carboxypeptidase 1 OS=Gallus gallus OX=9031 GN=AGTPBP1 PE=3 SV=1 - [CBPC1_CHICK]	137.7	6.39
E1C3S7	Tudor domain-containing protein 7 OS=Gallus gallus OX=9031 GN=TDRD7 PE=2 SV=1 - [TDRD7_CHICK]	121.5	6.8
E1C3U7	Lysyl oxidase homolog 2 OS=Gallus gallus OX=9031 GN=LOXL2 PE=3 SV=1 - [LOXL2_CHICK]	86.9083	6.49
E1C4G2	Kinesin motor domain-containing protein - KIF26B	226.84	8.68
E1C6L4	Vitamin K-dependent protein S	78.205	5.36
E1C6Q1	Pachytene checkpoint protein 2 homolog OS=Gallus gallus OX=9031 GN=TRIP13 PE=3 SV=1 - [PCH2_CHICK]	49.0487	6.3
E1C6Y2	Peptidase_S8 domain-containing protein - MBTPS1	118.783	8.9
E1C796	435 kDa protein - TRRAP	435.118	8.52
E1C7A7	SMB domain-containing protein	4.902	4.66
E1C7C1	Similar to Complement component C8 beta chain precursor	65.366	8.34
E1C7D5	Similar to transthyretin	16.083	5.24
E1C7H6	Similar to SDF3	46.505	8.85
E1C7M0	Hypothetical protein isoform 1 - CPN1	51.206	7.28
E1C7P4	CFH similar to complement regulator factor H	139.407	6.64
E1C7T1	Similar to alpha-1-antitrypsin - SERPINA1	48.714	6.08
E1C857	Tetraspanin - TSPAN6	27.828	7.94
E1C897	CathepsinE-A-like protein - CTSEAL	45.328	5.91
E1C8L4	Similar to Transmembrane protease, serine 13 - TMPRSS13	52.044	7.96
E1C8N1	Similar to cartilage oligomeric matrix protein	85.097	4.31
E1N1X5	Complement C4 - C4	192.422	6.82
E5G6H7	ADP-ribosyl cyclase/cyclic ADP-ribose hydrolase - BST1	35.528	5.39
F1DQG4	Complement component 7 - C7	93.013	5.96
F1N838	485 kDa protein - PKD1	484.583	5.51
F1N8N6	Similar to KIAA1410 protein - DNAH1	442.564	5.37
F1N8P3	Similar to Actin, alpha 2, smooth muscle, aorta isoform - ACTBL2	42.013	5.16
F1N8U0	Similar to Prickle2 protein - PRICKLE2	100.766	7.87
F1N9D0	alpha-1,2-Mannosidase - MAN1A1	72.263	6.32
F1N9H4	Eukaryotic translation elongation factor 1 alpha 2 - EEF1A2	50.498	9.11
F1N9U0	Pre-mRNA-processing factor 6/PRP6 homolog/U5 snRNP-associated 102 kDa protein - PRPF6	106.805	8.18
F1N9Y5	Tyrosine-protein kinase SYK OS=Gallus gallus OX=9031 GN=SYK PE=1 SV=2 - [KSYK_CHICK]	69.9	7.14
F1N9Z9	Similar to complement component 6 - C6	105.136	6.59
F1NA58	Calponin-homology (CH) domain-containing protein	82.607	5.46
F1NAK4	TOG domain-containing protein - GCN1	293.385	6.81
F1NAR5	Similar to alpha-2-plasmin inhibitor - SERPINF2	55.125	4.81
F1NBD9	145 kDa protein - TTF2	145.093	9.77
F1NBX7	Lysozyme C precursor - 10kDa protein	14.82	4.5
F1NC22	LOC769305 similar to immunoglobulin lambda chain	12.326	4.28
F1NDH2	Angiotensinogen/Serpin A8	49.424	5.19
F1NEQ4	A2M_recep domain-containing protein	29.329	5.63
F1NER8	52 kDa protein - VTN	51.779	5.17
F1NF64	Hypothetical protein - CFI	67.214	6.47
F1NFP4	Similar to VLLH2748 - LOC423605	62.912	9.16
F1NG08	Similar to ankyrin B - ANK2	223.685	5.95
F1NGY6	Protein C - PROC	48.619	7.08
F1NHI4	Sod_Cu domain-containing protein	13.393	7.94
F1NHT5	fetuin-B precursor - FETUB	44.137	5.47
F1NI04	N-acetylglucosamine-6-sulfatase - GNS	60.636	7.17
F1NI05	Laminin, gamma 1 - LAMC1	176.461	4.97
F1NI07	Insulin like growth factor binding protein acid labile subunit - IGFALS	66.794	6.83
F1NI54	Hypothetical protein - LOC416379	292.172	5.96
F1NI68	Similar to trans-Golgi p230 - GOLGA4	250.618	5.17
F1NI74	419 kDa protein - UTRN	419.193	5.38
F1NJ16	Similar to heparin cofactor II - SERPIND1	55.814	6
F1NJ57	DNAH9 Protein	499.514	5.54
F1NJ66	Nipped-B protein - LOC427439	314.909	7.81
F1NJT3	Similar to ﬁbronectin 1 isoform 1 preproprotein - FN1	273.248	5.43
F1NJU5	Similar to Complement component 8, alpha polypeptide - C8A	67.725	6.11
F1NK40	Uncharacterized protein	160.782	5.96
F1NKN7	142 kDa protein - STMN1 (LAP18)	141.583	6.42
F1NL17	105 kDa protein - LTF	105.411	7.57
F1NL38	Uncharacterized protein - HRG	123.032	8.34
F1NLE1	Uncharacterized protein - DTHD1	108.828	5.94
F1NMN2	LOC416235 52 kDa protein	56.902	6.44
F1NMT4	Transthyretin precursor - TTR	14.978	4.94
F1NNH9	Hypothetical protein - TOMM70A	65.075	5.82
F1NPN3	Serpin family A member 10 - SERPINA10	51.262	8.68
F1NPN5	SERPIN domain-containing protein - SPIA3	47.58	5.7
F1NQB2	Similar to Gu protein/ 19kDa protein - DDX50	19.022	11.37
F1NQF6	Alpha-mannosidase - MAN2B2	118.705	8.46
F1NQJ3	Mismatch repair endonuclease PMS2 OS=Gallus gallus OX=9031 GN=PMS2 PE=2 SV=3 - [PMS2_CHICK]	97.9338	7.3
F1NQZ6	Hypothetical protein - KIAA0196	134.05	6.7
F1NRG6	51 kDa protein - APOB	50.82	7.77
F1NRG7	31 kDa protein - APOB	30.75	9.76
F1NRP8	Uncharacterized protein - DST	6.476	7.92
F1NRW7	71 kDa protein - HSPA8	70.999	5.43
F1NSC8	LOC769305 12 kDa protein	10.706	4.94
F1NSD0	IGLL1 24 kDa protein	24.396	6.28
F1NSM9	FGG 47 kDa protein	49.955	5.47
F1NTQ2	Beta-hexosaminidase - HEXB	63.008	5.96
F1NUK7	Leucine-rich repeat transmembrane protein FLRT3 OS=Gallus gallus OX=9031 GN=FLRT3 PE=1 SV=2 - [FLRT3_CHICK]	73.2	6.86
F1NUU0	Similar to dedicator of cytokinesis 5 - DOCK5	216.194	7.85
F1NV02	Apolipoprotein B (fragment)	521.394	8.45
F1NV96	SH3 domain-containing protein - PPL	6.983	5.1
F1NVN3	Ovotransferrin - MELTF	80.791	5.97
F1NVP2	FYVE, RhoGEF and PH domain-containing protein 6 - FGD6	160.022	8.06
F1NW29	Tyrosyl-DNA phosphodiesterase 2 OS=Gallus gallus OX=9031 GN=TDP2 PE=3 SV=2 - [TYDP2_CHICK]	40.9764	5.43
F1NW65	Serum amyloid A protein - HPS5	14.192	9.69
F1NWI9	6c17 69 kDa protein - RCJMB04	69.487	8.68
F1NWX6	Plasminogen	88.791	7.81
F1NXB6	Peptidase_M14 domain-containing protein - CPB2	48.913	7.26
F1NXX9	Bactericidal permeability-increasing protein - LBP	52.78	9.08
F1NXZ1	22 kDa protein C87	22.149	8.75
F1NY98	Down syndrome cell adhesion molecule homolog OS=Gallus gallus OX=9031 GN=DSCAM PE=1 SV=3 - [DSCAM_CHICK]	224.9	7.62
F1NYG4	APOH 39 kDa protein	41.093	8.6
F1NYT7	Prenylcys_lyase domain-containing protein - PCYOX1	56.066	7.2
F1NYY2	Phosphofurin acidic cluster sorting protein 1 - PACS1	95.739	5.91
F1NZI4	Protein-glucosylgalactosylhydroxylysine glucosidase OS=Gallus gallus OX=9031 GN=PGGHG PE=1 SV=3 - [PGGHG_CHICK]	78.3	5.87
F1NZQ7	28 kDa protein - SMC3	28.119	12.29
F1P065	FERM, ARHGEF and pleckstrin domain-containing protein 1 OS=Gallus gallus OX=9031 GN=FARP1 PE=1 SV=2 - [FARP1_CHICK]	119.63	8.22
F1P070	SH3 domain-containing protein - EVPL	6.324	4.03
F1P0U1	Similar to progestin induced protein, partial - LOC771634	308.162	5.57
F1P0Y0	Similar to colonic and hepatic tumor over-expressed protein isoform 2 - CKAP5	225.351	7.62
F1P201	vascular cell adhesion protein 1 isoform X1 - VCAM1	59.89	6.25
F1P4I7	CN hydrolase domain-containing protein - VNN1	55.314	6.33
F1P4N7	26 kDa protein - LOC771232	26.174	9.1
F1P4V1	Isoform 2 of Fibrinogen alpha chain precursor - FGA	80.424	5.7
F1P587	Anaphylatoxin-like domain-containing protein - C4A	181.095	7.07
F1P5I7	Uncharacterized protein - SYT6	47.446	8.64
F1P5U7	Transcription initiation factor TFIID subunit - RHOGL	208.186	5.02
G1K2Y7	RCJMB04 1h13 Actin, cytoplasmic type 5	41.634	5.3
H1AC38	A2M_recep domain-containing protein	10.029	4.68
H9KZ24	13 kDa protein - VTN	12.531	8.78
H9KZC7	LOC772174 13 kDa protein	12.517	9.41
H9KZP6	LOC395772 58 kDa protein	28.029	8.94
H9L0U9	7kDa protein - VTN	7.177	5.58
H9L151	LOC430014 similar to 24 kDa protein; domains: 1 complete and 1 partial IGv/13kDa protein	12.965	8.46
H9L2S9	LOC772174 15 kDa protein	14.89	9.08
H9L385	Hemopexin - HPX	43.383	5.3
I0J172	OvoglobulinG2 type AA - G2 (TENP)	47.415	5.56
I0J179	Ovalbumin-related Y	43.785	5.27
O12945	Vitronectin	49.677	5.06
O13035	Prosaposin/Proactivator polypeptide	55.866	4.99
O42131	DNA topoisomerase 2-beta OS=Gallus gallus OX=9031 GN=TOP2B PE=2 SV=1 - [TOP2B_CHICK]	183.1	8.35
O42146	Metalloproteinase inhibitor 2 OS=Gallus gallus OX=9031 GN=TIMP2 PE=2 SV=1 - [TIMP2_CHICK]	24.297	7.47
O42184	CAP-Gly domain-containing linker protein 1 OS=Gallus gallus OX=9031 GN=CLIP1 PE=2 SV=1 - [CLIP1_CHICK]	160.929	5.34
O42224	Smoothened homolog (Fragment) OS=Gallus gallus OX=9031 GN=SMO PE=2 SV=1 - [SMO_CHICK]	88.2	8.59
O42236	Semaphorin-3C OS=Gallus gallus OX=9031 GN=SEMA3C PE=2 SV=1 - [SEM3C_CHICK]	85.4	8.7
O42273	Protein TENP	47.435	5.57
O42392	Vitamin D3 receptor - VDR	51.3	5.55
O42412	Thyroxine 5-deiodinase (Fragment) OS=Gallus gallus OX=9031 GN=DIO3 PE=2 SV=3 - [IOD3_CHICK]	28.9	6.9
O42414	Neurofascin OS=Gallus gallus OX=9031 GN=NFASC PE=1 SV=1 - [NFASC_CHICK]	152.86	6.86
O57328	Frizzled-1 OS=Gallus gallus OX=9031 GN=FZD1 PE=2 SV=1 - [FZD1_CHICK]	65.4	8.29
O57337	Transcription factor HES-1 OS=Gallus gallus OX=9031 GN=HES1 PE=2 SV=1 - [HES1_CHICK]	31.1	9.61
O57415	Ras-responsive element-binding protein 1 OS=Gallus gallus OX=9031 GN=RREB1 PE=2 SV=2 - [RREB1_CHICK]	178.277	7.15
O57579	Aminopeptidase Ey OS=Gallus gallus OX=9031 GN=ANPEP PE=1 SV=2 - [AMPN_CHICK]	109.064	5.11
O57596	CEPU-Se alpha 2 isoform - CEPU (CEPU-Se)	34.482	5.89
O57604	Podocalyxin OS=Gallus gallus OX=9031 GN=PODXL PE=1 SV=1 - [PODXL_CHICK]	61	6.74
O73590	Zinc finger homeobox protein 4 OS=Gallus gallus OX=9031 GN=ZFHX4 PE=2 SV=2 - [ZFHX4_CHICK]	394.3	6.4
O73612	Ephrin-B1 OS=Gallus gallus OX=9031 GN=EFNB1 PE=2 SV=1 - [EFNB1_CHICK]	36.8	8.87
O73700	Voltage-dependent L-type calcium channel subunit alpha-1D OS=Gallus gallus OX=9031 GN=CACNA1D PE=2 SV=1 - [CAC1D_CHICK]	249.2	6.87
O73718	T-box transcription factor TBX3 (Fragment) OS=Gallus gallus OX=9031 GN=TBX3 PE=2 SV=1 - [TBX3_CHICK]	46.3829	8.97
O73775	Isoform D of Fibulin-1 precurso -FBLN1	78.138	4.95
O73840	Heparin cofactor II	54.112	5.9
O73884	Phosphoethanolamine/phosphocholine phosphatase OS=Gallus gallus OX=9031 GN=PHOSPHO1 PE=2 SV=1 - [PHOP1_CHICK]	30.4	6.96
O73885	Heat shock cognate 71 kDa protein OS=Gallus gallus OX=9031 GN=HSPA8 PE=1 SV=1 - [HSP7C_CHICK]	70.8	5.64
O93256	Keratin, type I cytoskeletal 19/ Cytokeratin-19 (CK-19)/ GK-19/ Keratin-19 (K19)	46.082	4.94
O93319	Cadherin-11 OS=Gallus gallus OX=9031 GN=CDH11 PE=2 SV=1 - [CAD11_CHICK]	87.5	4.92
O93467	Apolipoprotein B precursor/GTP-binding protein	21.782	5.83
O93510	Gelsolin/ Actin - depolymerizing factor (ADF)/ Brevin/ Homogenin	83.249	5.78
O93532	Keratin, type II cytoskeletal cochleal OS=Gallus gallus OX=9031 PE=2 SV=1 - [K2CO_CHICK]	53.7705	6.1
O93567	Zinc finger and BTB domain-containing protein 7A OS=Gallus gallus OX=9031 GN=ZBTB7A PE=2 SV=1 - [ZBT7A_CHICK]	59.8	5.22
O93568	Fibrinogen gamma chain	46.945	5.4
O93574	Reelin (Fragment) OS=Gallus gallus OX=9031 GN=RELN PE=2 SV=1 - [RELN_CHICK]	361.1	5.92
O93601	Apolipoprotein AIV - apoAIV	40.853	4.8
P00337	L-lactate dehydrogenase B chain	36.187	7.22
P00356	Glyceraldehyde-3-phosphate dehydrogenase/Peptidyl-cysteine S-nitrosylase GAPDH	35.704	8.7
P00368	Glutamate dehydrogenase 1, mitochondrial (Fragment) OS=Gallus gallus OX=9031 GN=GLUD1 PE=1 SV=1 - [DHE3_CHICK]	55.6762	8.28
P00504	Aspartate aminotransferase, cytoplasmic OS=Gallus gallus OX=9031 GN=GOT1 PE=1 SV=3 - [AATC_CHICK]	45.9	8.12
P00639	Deoxyribonuclease-1 - DNASE1 (DNL1)	31.346	5.34
P00698	Lysozyme C OS=Gallus gallus OX=9031 GN=LYZ PE=1 SV=1 - [LYSC_CHICK]	16.228	9.07
P00789	Calpain-1 catalytic subunit OS=Gallus gallus OX=9031 PE=1 SV=2 - [CANX_CHICK]	80.3	5
P00940	Triosephosphate isomerase - TPI1	26.62	6.71
P01005	Ovomucoid OS=Gallus gallus OX=9031 PE=1 SV=1 - [IOVO_CHICK]	22.6	4.91
P01012	Ovalbumin OS=Gallus gallus OX=9031 GN=SERPINB14 PE=1 SV=2 - [OVAL_CHICK]	42.9	5.29
P01013	Ovalbumin-related protein X (Fragment) OS=Gallus gallus OX=9031 GN=SERPINB14C PE=1 SV=1 - [OVALX_CHICK]	26.3	5.2
P01014	Ovalbumin-related protein Y OS=Gallus gallus OX=9031 GN=SERPINB14B PE=1 SV=1 - [OVALY_CHICK]	43.7	5.3
P01038	Cystatin/ Ovocystatin	13.148	6.54
P01875	Ig mu chain C-region	48.174	6.07
P02263	Histone H2A - IV	13.809	10.9
P02272	Histone H2A.V	13.377	10.58
P02457	Collagen alpha-1(I) chain OS=Gallus gallus OX=9031 GN=COL1A1 PE=1 SV=3 - [CO1A1_CHICK]	137.67	5.62
P02542	Desmin OS=Gallus gallus OX=9031 GN=DES PE=1 SV=2 - [DESM_CHICK]	53.48	5.38
P02659	Apovitellenin-1 OS=Gallus gallus OX=9031 PE=1 SV=1 - [APOV1_CHICK]	12	9.11
P02701	Avidin	14.343	9.69
P02752	Riboflavin-binding protein	25.355	5.05
P02789	Ovotransferrin OS=Gallus gallus OX=9031 PE=1 SV=2 - [TRFE_CHICK]	77.7	7.12
P02845	Vitellogenin-2 OS=Gallus gallus OX=9031 GN=VTG2 PE=1 SV=1 - [VIT2_CHICK]	204.7	9.1
P03322	Gag polyprotein OS=Rous sarcoma virus (strain Prague C) OX=11888 GN=gag PE=1 SV=1 - [GAG_RSVP]	74.4792	8.47
P03354	Gag-Pol polyprotein OS=Rous sarcoma virus (strain Prague C) OX=11888 GN=gag-pol PE=1 SV=2 - [POL_RSVP]	173.8	8.32
P03396	Envelope glycoprotein gp95 OS=Rous sarcoma virus (strain Prague C) OX=11888 GN=env PE=1 SV=1 - [ENV_RSVP]	65.6	8.31
P04210	Ig lambda chain V-1 region precursor	9.563	4.99
P04875	Envelopment polyprotein OS=Bunyavirus snowshoe hare OX=11580 GN=GP PE=1 SV=1 - [GP_BUNSH]	162.284	7.74
P05099	Cartilage matrix protein OS=Gallus gallus OX=9031 GN=MATN1 PE=1 SV=2 - [MATN1_CHICK]	54	7.01
P05122	Creatine kinase B-type OS=Gallus gallus OX=9031 GN=CKB PE=1 SV=1 - [KCRB_CHICK]	42.8436	6.37
P05153	Phosphoenolpyruvate carboxykinase, cytosolic [GTP] OS=Gallus gallus OX=9031 GN=PCK1 PE=2 SV=1 - [PCKGC_CHICK]	69.483	6.49
P05300	Lysosome-associated membrane glycoprotein 1 - LAMP1	44.67	6.56
P05625	RAF proto-oncogene serine/threonine-protein kinase OS=Gallus gallus OX=9031 GN=RAF1 PE=2 SV=1 - [RAF1_CHICK]	73.078	9.22
P07032	Acylphosphatase-1 OS=Gallus gallus OX=9031 GN=ACYP1 PE=1 SV=2 - [ACYP1_CHICK]	11.1	9.86
P07090	Calretinin OS=Gallus gallus OX=9031 GN=CALB2 PE=2 SV=3 - [CALB2_CHICK]	31.0573	5.22
P07228	Integrin beta-1 OS=Gallus gallus OX=9031 GN=ITGB1 PE=1 SV=1 - [ITB1_CHICK]	88.4951	5.35
P07322	Beta-enolase OS=Gallus gallus OX=9031 GN=ENO3 PE=1 SV=3 - [ENOB_CHICK]	47.1664	7.61
P07751	Spectrin alpha chain, non-erythrocytic 1 OS=Gallus gallus OX=9031 GN=SPTAN1 PE=1 SV=3 - [SPTN1_CHICK]	285.188	5.34
P07850	Sulfite oxidase OS=Gallus gallus OX=9031 GN=SUOX PE=1 SV=3 - [SUOX_CHICK]	50.1736	6.18
P08023	Actin, aortic smooth muscle - ACTA2/ Alpha-actin	41.995	5.24
P08106	Heat shock 70 kDa protein	69.759	5.52
P08110	Endoplasmin OS=Gallus gallus OX=9031 GN=HSP90B1 PE=1 SV=1 - [ENPL_CHICK]	91.498	4.91
P08125	Collagen alpha-1(X) chain OS=Gallus gallus OX=9031 GN=COL10A1 PE=1 SV=4 - [COAA1_CHICK]	66.3918	9.48
P08250	Apolipoprotein A-I OS=Gallus gallus OX=9031 GN=APOA1 PE=1 SV=2 - [APOA1_CHICK]	30.6611	5.69
P08267	Ferritin heavy chain - FTH	21.092	5.78
P08629	Thioredoxin	11.569	5.1
P08836	Farnesyl pyrophosphate synthase	42.153	6.16
P08941	Proto-oncogene tyrosine-protein kinase ROS OS=Gallus gallus OX=9031 GN=ROS1 PE=1 SV=3 - [ROS1_CHICK]	260.796	5.67
P09207	Tubulin beta-6 chain OS=Gallus gallus OX=9031 PE=1 SV=1 - [TBB6_CHICK]	50.1	5.06
P09572	Sodium/potassium-transporting ATPase subunit alpha-1 OS=Gallus gallus OX=9031 GN=ATP1A1 PE=2 SV=1 - [AT1A1_CHICK]	112.159	5.72
P0C1H3	Histone H2B 1/2/3/4/6	13.791	10.27
P0C1H4	Histone H2B 5	13.819	10.32
P0C6K7	Non-structural polyprotein 1A OS=Avian nephritis virus 1 OX=336960 GN=ORF1 PE=3 SV=1 - [NS1A_ANV1]	112.4	7.5
P0C6Y3	Replicase polyprotein 1ab OS=Avian infectious bronchitis virus (strain M41) OX=11127 GN=rep PE=1 SV=1 - [R1AB_IBVM]	743.9	6.61
P0CB50	Peroxiredoxin-1 OS=Gallus gallus OX=9031 GN=PRDX1 PE=1 SV=1 - [PRDX1_CHICK]	22.3	8.1
P10039	Tenascin OS=Gallus gallus OX=9031 GN=TNC PE=1 SV=2 - [TENA_CHICK]	198.733	5.07
P10039.1	Isoform 1 tenascin - TNC	198.859	4.94
P10039.2	Isoform 2 tenascin - TNC	178.977	5.04
P10184.1	Ovoinhibitor Isoform 1/Serine protease inhibitor Kazal-type 5	57.005	6.44
P10184.2	Ovoinhibitor Isoform 2/Serine protease inhibitor Kazal-type 5	49.603	6.15
P10587	Myosin-11 OS=Gallus gallus OX=9031 GN=MYH11 PE=1 SV=4 - [MYH11_CHICK]	228.7	5.55
P10636	Microtubule-associated protein tau - MAPT (MAPTL, MTBT1, TAU)	78.928	6.25
P11009	Creatine kinase S-type, mitochondrial OS=Gallus gallus OX=9031 GN=CKMT2 PE=1 SV=2 - [KCRS_CHICK]	47.0542	8.63
P11183	Glycine cleavage system H protein, mitochondrial OS=Gallus gallus OX=9031 GN=GCSH PE=1 SV=2 - [GCSH_CHICK]	18	4.98
P11206	Matrix protein OS=Newcastle disease virus (strain Chicken/Australia-Victoria/32) OX=11177 GN=M PE=1 SV=1 - [MATRX_NDVA]	39.7212	9.57
P11533	Dystrophin OS=Gallus gallus OX=9031 GN=DMD PE=2 SV=1 - [DMD_CHICK]	422.6	6.1
P11602	Lipoprotein lipase OS=Gallus gallus OX=9031 GN=LPL PE=1 SV=1 - [LIPL_CHICK]	55.1	8.28
P11682	Apolipoprotein B (Fragment) OS=Gallus gallus OX=9031 GN=APOB PE=2 SV=1 - [APOB_CHICK]	50.8	8.24
P11722	Fibronectin OS=Gallus gallus OX=9031 GN=FN1 PE=2 SV=4 - [FINC_CHICK]	273.077	5.64
P11799	Myosin light chain kinase, smooth muscle OS=Gallus gallus OX=9031 GN=Mylk PE=1 SV=2 - [MYLK_CHICK]	210.3	5.76
P12003	Vinculin OS=Gallus gallus OX=9031 GN=VCL PE=1 SV=4 - [VINC_CHICK]	124.482	5.58
P12105	Collagen alpha-1(III) chain (Fragments) OS=Gallus gallus OX=9031 GN=COL3A1 PE=2 SV=2 - [CO3A1_CHICK]	121.173	6.7
P12106	Collagen alpha-1(IX) chain - COL9A1	91.474	9.15
P12108	Collagen alpha-2(IX) chain OS=Gallus gallus OX=9031 GN=COL9A2 PE=1 SV=3 - [CO9A2_CHICK]	63.7563	9.11
P12276	Fatty acid synthase OS=Gallus gallus OX=9031 GN=FASN PE=1 SV=5 - [FAS_CHICK]	274.6	6.35
P12394	Steroid 17-alpha-hydroxylase/17,20 lyase OS=Gallus gallus OX=9031 GN=CYP17A1 PE=2 SV=1 - [CP17A_CHICK]	56.9	7.74
P12648	Nucleoprotein OS=Avian infectious bronchitis virus (strain KB8523) OX=11126 GN=N PE=3 SV=1 - [NCAP_IBVK]	44.9097	9.64
P12957	Caldesmon OS=Gallus gallus OX=9031 GN=CALD1 PE=1 SV=2 - [CALD1_CHICK]	88.7	5.55
P13944	Collagen alpha-1(XII) chain OS=Gallus gallus OX=9031 GN=COL12A1 PE=1 SV=3 - [COCA1_CHICK]	340.371	5.45
P14105	Myosin-9 OS=Gallus gallus OX=9031 GN=MYH9 PE=2 SV=1 - [MYH9_CHICK]	226.4	5.57
P14315	F-actin-capping protein subunit beta isoforms 1 and 2 OS=Gallus gallus OX=9031 GN=CAPZB PE=1 SV=3 - [CAPZB_CHICK]	31.3448	5.59
P14448.1	Fibrinogen alpha chain Isoform 1	78.921	5.69
P14448.2	Fibrinogen alpha chain Isoform 2	56.173	6.81
P14731	Lamin-B1 OS=Gallus gallus OX=9031 GN=LMNB1 PE=2 SV=1 - [LMNB1_CHICK]	66.4898	5.2
P14781	Contactin-1 OS=Gallus gallus OX=9031 GN=CNTN1 PE=1 SV=1 - [CNTN1_CHICK]	112.4	6.33
P15143	POU domain, class 2, transcription factor 1 OS=Gallus gallus OX=9031 GN=POU2F1 PE=2 SV=1 - [PO2F1_CHICK]	75.9	7.18
P15575	Band 3 anion transport protein OS=Gallus gallus OX=9031 GN=SLC4A1 PE=2 SV=1 - [B3AT_CHICK]	102.158	6.74
P15989	Collagen alpha-3(VI) chain OS=Gallus gallus OX=9031 GN=COL6A3 PE=2 SV=2 - [CO6A3_CHICK]	339.4	6.71
P16419	Myosin-binding protein C, fast-type OS=Gallus gallus OX=9031 GN=MYBPC2 PE=1 SV=3 - [MYPC2_CHICK]	126.863	6.58
P18080	5-aminolevulinate synthase, erythroid-specific, mitochondrial OS=Gallus gallus OX=9031 GN=ALAS2 PE=2 SV=2 - [HEM0_CHICK]	54.7	8.1
P18460	Fibroblast growth factor receptor 3 OS=Gallus gallus OX=9031 GN=FGFR3 PE=2 SV=1 - [FGFR3_CHICK]	89.7	6.3
P18652	Ribosomal protein S6 kinase 2 alpha OS=Gallus gallus OX=9031 GN=RPS6KA PE=2 SV=1 - [KS6AA_CHICK]	84.4	7.23
P19121	Albumin OS=Gallus gallus OX=9031 GN=ALB PE=1 SV=2 - [ALBU_CHICK]	69.9	5.74
P19150	Gamma-aminobutyric acid receptor subunit alpha-1 OS=Gallus gallus OX=9031 GN=GABRA1 PE=2 SV=1 - [GBRA1_CHICK]	51.8	9.09
P19439	Probable glutamate receptor OS=Gallus gallus OX=9031 GN=KBP PE=1 SV=1 - [GLRK_CHICK]	54.3	8
P20057	Hemopexin	3.6	5.61
P20111	Alpha-actinin-2 OS=Gallus gallus OX=9031 GN=ACTN2 PE=2 SV=1 - [ACTN2_CHICK]	104.2	5.39
P20740	Ovostatin/Ovomacroglobulin	162.208	5.58
P20763	Ig lambda chain C region OS=Gallus gallus OX=9031 PE=4 SV=1 - [LAC_CHICK]	11.4	6.51
P20785	Collagen alpha-1(VI) chain OS=Gallus gallus OX=9031 GN=COL6A1 PE=2 SV=1 - [CO6A1_CHICK]	107.917	5.9
P21642	Phosphoenolpyruvate carboxykinase [GTP], mitochondrial OS=Gallus gallus OX=9031 GN=PCK2 PE=1 SV=2 - [PCKGM_CHICK]	71.1	7.61
P21760	Extracellular fatty acid-binding protein - EXFABP	20.201	5.56
P21872	Trifunctional purine biosynthetic protein adenosine-3 OS=Gallus gallus OX=9031 GN=GART PE=1 SV=1 - [PUR2_CHICK]	106.5	7.58
P22451	60S ribosomal protein L5 OS=Gallus gallus OX=9031 GN=RPL5 PE=2 SV=2 - [RL5_CHICK]	34.1	9.72
P23228	Hydroxymethylglutaryl-CoA synthase, cytoplasmic OS=Gallus gallus OX=9031 GN=HMGCS1 PE=1 SV=1 - [HMCS1_CHICK]	57.5225	5.64
P23614	Brain acid soluble protein 1 homolog OS=Gallus gallus OX=9031 GN=BASP1 PE=2 SV=4 - [BASP1_CHICK]	25.4233	4.68
P23825	GATA-binding factor 3 OS=Gallus gallus OX=9031 GN=GATA3 PE=2 SV=1 - [GATA3_CHICK]	48.2	9.36
P23986	Protein UL24 homolog OS=Infectious laryngotracheitis virus (strain Thorne V882) OX=10344 PE=2 SV=1 - [UL24_ILTVT]	32.1	10.07
P24045	Gamma-aminobutyric acid receptor subunit beta-4 OS=Gallus gallus OX=9031 GN=GABRB4 PE=2 SV=1 - [GBRB4_CHICK]	56	8.91
P24271	V(D)J recombination-activating protein 1 OS=Gallus gallus OX=9031 GN=RAG1 PE=3 SV=1 - [RAG1_CHICK]	119.8	8.22
P24367	Peptidyl-prolyl cis-trans isomerase B - PPIB	22.413	9.4
P24503	Cadherin-4 OS=Gallus gallus OX=9031 GN=CDH4 PE=2 SV=1 - [CADH4_CHICK]	100.8	4.98
P24798	Sodium/potassium-transporting ATPase subunit alpha-3 OS=Gallus gallus OX=9031 GN=ATP1A3 PE=2 SV=1 - [AT1A3_CHICK]	111.2	5.38
P24802	Procollagen-lysine,2-oxoglutarate 5-dioxygenase 1 - PLOD1 (PLOD)	84.318	6.27
P25220	Structural polyprotein (Fragment) OS=Avian infectious bursal disease virus (strain PBG-98) OX=11000 PE=1 SV=1 - [POLS_IBDVP]	107.5	6.47
P26007	Integrin alpha-6 OS=Gallus gallus OX=9031 GN=ITGA6 PE=2 SV=1 - [ITA6_CHICK]	119.1	6.73
P26008	Integrin alpha-V OS=Gallus gallus OX=9031 GN=ITGAV PE=2 SV=1 - [ITAV_CHICK]	114.316	5.63
P26446	Poly [ADP-ribose] polymerase 1 OS=Gallus gallus OX=9031 GN=PARP1 PE=1 SV=2 - [PARP1_CHICK]	113.449	8.76
P26584	High mobility group protein B2 - HMGB2	23.828	8.48
P26932	Calponin-1 OS=Gallus gallus OX=9031 GN=CNN1 PE=1 SV=2 - [CNN1_CHICK]	32.3	9.25
P27089	DNA repair protein complementing XP-A cells homolog OS=Gallus gallus OX=9031 GN=XPA PE=2 SV=1 - [XPA_CHICK]	31	7.42
P27463	Aldehyde dehydrogenase 1A1 OS=Gallus gallus OX=9031 GN=ALDH1A1 PE=2 SV=1 - [AL1A1_CHICK]	55.7736	7.56
P27731	Transthyretin/Prealbumin/TBPA	14.161	5.06
P28362	Homeobox protein MSX-2 OS=Gallus gallus OX=9031 GN=MSX2 PE=2 SV=2 - [MSX2_CHICK]	28.2	9.7
P29318	Ephrin type-A receptor 3 OS=Gallus gallus OX=9031 GN=EPHA3 PE=1 SV=1 - [EPHA3_CHICK]	109.8	7.83
P29802	Structural polyprotein OS=Avian infectious bursal disease virus (strain E) OX=31560 PE=3 SV=2 - [POLS_IBDVE]	109.966	6.83
P30206	Spike glycoprotein (Fragment) OS=Avian infectious bronchitis virus (strain UK/123/82) OX=31626 GN=S PE=3 SV=1 - [SPIKE_IBVU1]	57.5748	8.05
P31395	Stathmin - STMN1 (LAP18)	17.082	6.18
P31696	Agrin/Agrin N-terminal 110 kDa subunit/Agrin C-terminal 110 kDa subunit/Agrin C-terminal 90 kDa fragment (C90)/Agrin C-terminal 22 kDa fragment (C22)	222.785	6.28
P32923	Nucleoprotein OS=Avian infectious bronchitis virus (strain Gray) OX=31624 GN=N PE=1 SV=2 - [NCAP_IBVG]	45.2	9.67
P35062	Histone H2A - III	13.835	10.9
P35915	Hydroxymethylglutaryl-CoA lyase, mitochondrial OS=Gallus gallus OX=9031 GN=HMGCL PE=1 SV=1 - [HMGCL_CHICK]	31.4	7.25
P36197	Zinc finger E-box-binding homeobox 1 OS=Gallus gallus OX=9031 GN=ZEB1 PE=2 SV=1 - [ZEB1_CHICK]	123.1	5.03
P36336	Envelope glycoprotein H OS=Gallid herpesvirus 2 (strain RB-1b) OX=33707 GN=gH PE=3 SV=1 - [GH_GAHVR]	90.8881	7.33
P36377	SPARC	34.061	4.74
P40220	Cellular retinoic acid-binding protein 1 OS=Gallus gallus OX=9031 GN=CRABP1 PE=2 SV=4 - [RABP1_CHICK]	15.7	5.39
P41239	Tyrosine-protein kinase CSK OS=Gallus gallus OX=9031 GN=CSK PE=2 SV=1 - [CSK_CHICK]	50.7	7.42
P41263	Retinol - binding protein 4/Plasma retinol-binding protein	20.234	5.64
P41366	Vitelline membrane outer layer protein 1 OS=Gallus gallus OX=9031 GN=VMO1 PE=1 SV=1 - [VMO1_CHICK]	20.2211	8.47
P43233	Cathepsin B - CTSB	37.587	5.74
P43449	Cyclin-A2 OS=Gallus gallus OX=9031 GN=CCNA2 PE=1 SV=1 - [CCNA2_CHICK]	44.1	6.01
P43692	Transcription factor GATA-5 OS=Gallus gallus OX=9031 GN=GATA5 PE=1 SV=1 - [GATA5_CHICK]	41.8	8.7
P46896	Solute carrier family 2, facilitated glucose transporter member 1 OS=Gallus gallus OX=9031 GN=SLC2A1 PE=1 SV=1 - [GTR1_CHICK]	54.1	8.69
P47191	Synaptotagmin-1 OS=Gallus gallus OX=9031 GN=SYT1 PE=2 SV=1 - [SYT1_CHICK]	47.4748	8.53
P47990	Xanthine dehydrogenase/oxidase OS=Gallus gallus OX=9031 GN=XDH PE=1 SV=1 - [XDH_CHICK]	149.517	7.2
P48435	Transcription factor SOX-11 OS=Gallus gallus OX=9031 GN=SOX11 PE=2 SV=1 - [SOX11_CHICK]	43.5	5.97
P48800	Fibroblast growth factor 2 OS=Gallus gallus OX=9031 GN=FGF2 PE=2 SV=1 - [FGF2_CHICK]	17.3629	9.55
P48801	Fibroblast growth factor 3 OS=Gallus gallus OX=9031 GN=FGF3 PE=2 SV=1 - [FGF3_CHICK]	25	10.87
P49147	Cytosolic phospholipase A2 OS=Gallus gallus OX=9031 GN=PLA2G4A PE=1 SV=1 - [PA24A_CHICK]	84.9239	5.2
P49707	G1/S-specific cyclin-E1 OS=Gallus gallus OX=9031 GN=CCNE1 PE=2 SV=1 - [CCNE1_CHICK]	46.7	5.62
P50478	Amphiphysin OS=Gallus gallus OX=9031 GN=AMPH PE=2 SV=1 - [AMPH_CHICK]	75.1594	4.7
P51050	Melatonin receptor type 1B (Fragment) OS=Gallus gallus OX=9031 PE=2 SV=1 - [MTR1B_CHICK]	33	9.06
P51641	Ciliary neurotrophic factor receptor subunit alpha OS=Gallus gallus OX=9031 GN=CNTFR PE=2 SV=1 - [CNTFR_CHICK]	40.3	6.58
P51887	Fibromodulin OS=Gallus gallus OX=9031 GN=FMOD PE=2 SV=1 - [FMOD_CHICK]	43.8	5.94
P51913	Alpha-enolase/2-phospho-D-glycerate hydro-lyase/Phosphopyruvate hydratase	47.174	6.16
P52731	Cone cGMP-specific 3',5'-cyclic phosphodiesterase subunit alpha' OS=Gallus gallus OX=9031 GN=PDE6C PE=1 SV=1 - [PDE6C_CHICK]	99.9	5.81
P53410	Insulin gene enhancer protein ISL-2 (Fragment) OS=Gallus gallus OX=9031 GN=ISL2 PE=2 SV=1 - [ISL2_CHICK]	35	8.43
P53478	Actin, cytoplasmic type 5	41.836	5.3
P53760	Phosphatidylcholine-sterol acyltransferase - LCAT	47.804	5.63
P54087	Capsid protein OS=Chicken anemia virus (isolate Australia) OX=73474 GN=VP1 PE=2 SV=1 - [CAPSD_CAVAU]	51.839	10.59
P54939	Talin-1 OS=Gallus gallus OX=9031 GN=TLN1 PE=1 SV=2 - [TLN1_CHICK]	271.672	6.23
P55169	G1/S-specific cyclin-D1 OS=Gallus gallus OX=9031 GN=CCND1 PE=2 SV=1 - [CCND1_CHICK]	33.2	5.4
P55878	Zinc finger protein GLI1 (Fragment) OS=Gallus gallus OX=9031 GN=GLI1 PE=2 SV=1 - [GLI1_CHICK]	60.1777	8.59
P56410	Ovotransferrin	75.633	6.19
P56673	Pituitary homeobox 1 OS=Gallus gallus OX=9031 GN=PITX1 PE=2 SV=1 - [PITX1_CHICK]	34.4513	9.11
P56732	Avidin-related protein 2	13.979	4.86
P56734	Avidin-related protein 4/5	14.159	9.41
P60878	Synaptosomal-associated protein 25 OS=Gallus gallus OX=9031 GN=SNAP25 PE=1 SV=1 - [SNP25_CHICK]	23.3002	4.77
P62801	Histone H4	11.236	11.36
P70081	Histone H4 type VIII	11.308	11.2
P70082	Histone H2A.J	13.885	10.9
P79762	Zona pellucida sperm-binding protein 3 OS=Gallus gallus OX=9031 GN=ZP3 PE=1 SV=4 - [ZP3_CHICK]	46.7364	6.38
P79779	T-box-containing protein TBX6L (Fragment) OS=Gallus gallus OX=9031 GN=TBX6L PE=2 SV=1 - [TBX6L_CHICK]	41.1596	7.64
P79781	Ubiquitin-40S ribosomal protein S27a/Ubiquitin carboxyl extension protein 80	17.979	9.68
P79784	Ectonucleoside triphosphate diphosphohydrolase 2 OS=Gallus gallus OX=9031 GN=ENTPD2 PE=1 SV=2 - [ENTP2_CHICK]	54.5	7.74
P79987	Protein HIRA OS=Gallus gallus OX=9031 GN=HIRA PE=1 SV=2 - [HIRA_CHICK]	112.003	8.03
P79994	DNA topoisomerase I	90.796	9.38
P79995	Cadherin-10 OS=Gallus gallus OX=9031 GN=CDH10 PE=2 SV=1 - [CAD10_CHICK]	88.3	5.02
P80226	Fatty acid-binding protein, liver OS=Gallus gallus OX=9031 GN=FABP1 PE=1 SV=2 - [FABPL_CHICK]	14.2	8.62
P80566	Superoxide dismutase [Cu-Zn] OS=Gallus gallus OX=9031 GN=SOD1 PE=1 SV=3 - [SODC_CHICK]	15.6937	6.6
P80585	Tubulin-specific chaperone A OS=Gallus gallus OX=9031 GN=TBCA PE=1 SV=2 - [TBCA_CHICK]	12.6706	5.44
P81021	Vigilin OS=Gallus gallus OX=9031 GN=HDLBP PE=2 SV=1 - [VIGLN_CHICK]	142.1	7.18
P81475	Complement factor B-like protease	24.28	6.48
P81476	Ribonuclease CL2/Poly C preferential ribonuclease	13.433	9.55
P84172	Elongation factor Tu, mitochondrial (Fragment) OS=Gallus gallus OX=9031 GN=TUFM PE=1 SV=1 - [EFTU_CHICK]	38.2	8.76
P84407	Alpha-fetoprotein OS=Gallus gallus OX=9031 GN=AFP PE=1 SV=1 - [FETA_CHICK]	70.6	6.65
P87362	Bleomycin hydrolase OS=Gallus gallus OX=9031 GN=BLMH PE=1 SV=1 - [BLMH_CHICK]	52.6559	5.9
P87498	Vitellogenin-1 OS=Gallus gallus OX=9031 GN=VTG1 PE=1 SV=1 - [VIT1_CHICK]	210.498	9
P98152	Transcription factor p65 OS=Gallus gallus OX=9031 GN=RELA PE=1 SV=1 - [TF65_CHICK]	60	5.94
P98157	Low-density lipoprotein receptor-related protein 1 OS=Gallus gallus OX=9031 GN=LRP1 PE=2 SV=1 - [LRP1_CHICK]	506.8	5.25
P98157.1	Isoform 1 of low-density lipoprotein receptor-related protein 1/Alpha-2-macroglobulin receptor (A2MR) - LRP1	507.133	5.05
P98157.2	Isoform 2 of low-density lipoprotein receptor-related protein 1 Isoform 2/Alpha-2-macroglobulin receptor (A2MR) - LRP1	506.631	5.06
Q00546	Tenascin-R OS=Gallus gallus OX=9031 GN=TNR PE=1 SV=1 - [TENR_CHICK]	148.2	5.05
Q02020	Fibrinogen beta chain/Fibrinopeptide B/Fibrinogen beta chain	50.758	8.44
Q02092	Growth hormone receptor OS=Gallus gallus OX=9031 GN=GHR PE=1 SV=1 - [GHR_CHICK]	68.5	4.63
Q02173	M-protein, striated muscle OS=Gallus gallus OX=9031 PE=2 SV=1 - [MPSF_CHICK]	163.299	6.33
Q02391	Golgi apparatus protein 1 OS=Gallus gallus OX=9031 GN=GLG1 PE=1 SV=1 - [GSLG1_CHICK]	129.625	6.86
Q02409	Envelope glycoprotein B OS=Infectious laryngotracheitis virus (strain 632) OX=31521 GN=gB PE=3 SV=2 - [GB_ILTV6]	99	6.92
Q02440	Unconventional myosin-Va OS=Gallus gallus OX=9031 GN=MYO5A PE=1 SV=1 - [MYO5A_CHICK]	212.248	8.46
Q03237	Myb-related protein B OS=Gallus gallus OX=9031 GN=MYBL2 PE=1 SV=1 - [MYBB_CHICK]	77.7	7.11
Q03669	Sarcoplasmic/endoplasmic reticulum calcium ATPase 2 OS=Gallus gallus OX=9031 GN=ATP2A2 PE=2 SV=2 - [AT2A2_CHICK]	114.618	5.34
Q04205	Tensin OS=Gallus gallus OX=9031 GN=TNS PE=1 SV=2 - [TENS_CHICK]	187.1	7.34
Q04619	Heat shock cognate protein HSP 90-beta OS=Gallus gallus OX=9031 GN=HSP90AB1 PE=2 SV=1 - [HS90B_CHICK]	83.3752	5.02
Q04982	Serine/threonine-protein kinase B-raf OS=Gallus gallus OX=9031 GN=BRAF PE=1 SV=2 - [BRAF_CHICK]	84.7	7.52
Q05423	Fatty acid-binding protein, brain OS=Gallus gallus OX=9031 GN=FABP7 PE=2 SV=2 - [FABP7_CHICK]	14.9174	5.91
Q05438	Bone morphogenetic protein receptor type-1B OS=Gallus gallus OX=9031 GN=BMPR1B PE=1 SV=1 - [BMR1B_CHICK]	56.7	7.56
Q05858	Formin OS=Gallus gallus OX=9031 GN=LD PE=2 SV=1 - [FMN_CHICK]	135.158	5.33
Q06066	Y-box-binding protein 1 OS=Gallus gallus OX=9031 GN=YBX1 PE=2 SV=1 - [YBOX1_CHICK]	35.8	9.85
Q06637	Filensin OS=Gallus gallus OX=9031 GN=BFSP1 PE=1 SV=1 - [BFSP1_CHICK]	76.0586	4.96
Q06A37	Chromodomain-helicase-DNA-binding protein 7 OS=Gallus gallus OX=9031 GN=CHD7 PE=2 SV=1 - [CHD7_CHICK]	338	6.29
Q07494	Ephrin type-B receptor 1 (Fragment) OS=Gallus gallus OX=9031 GN=EPHB1 PE=2 SV=2 - [EPHB1_CHICK]	109.4	6.96
Q07496	Ephrin type-A receptor 4 OS=Gallus gallus OX=9031 GN=EPHA4 PE=1 SV=2 - [EPHA4_CHICK]	109.413	6.79
Q076D6	MHC - linked complement C4	177.078	7.06
Q09108	Kit ligand OS=Gallus gallus OX=9031 GN=KITLG PE=2 SV=1 - [SCF_CHICK]	32.3073	5.64
Q0WYX8	MAM domain-containing glycosylphosphatidylinositol anchor protein 1 OS=Gallus gallus OX=9031 GN=MDGA1 PE=1 SV=1 - [MDGA1_CHICK]	105.958	8.35
Q11200	CMP-N-acetylneuraminate-beta-galactosamide-alpha-2,3-sialyltransferase 1 OS=Gallus gallus OX=9031 GN=ST3GAL1 PE=2 SV=1 - [SIA4A_CHICK]	39.5	9.22
Q197X2	Apolipoprotein B - APOB	523.365	8.51
Q1HGK7	Katanin p60 ATPase-containing subunit A1 OS=Gallus gallus OX=9031 GN=KATNA1 PE=2 SV=1 - [KTNA1_CHICK]	56.0035	7.42
Q1T765	Centromere protein N OS=Gallus gallus OX=9031 GN=CENPN PE=1 SV=1 - [CENPN_CHICK]	40.3	8.84
Q1T7C0	Centromere protein L OS=Gallus gallus OX=9031 GN=CENPL PE=1 SV=1 - [CENPL_CHICK]	37.9	6.84
Q25BN1	Endoribonuclease Dicer OS=Gallus gallus OX=9031 GN=DICER1 PE=2 SV=3 - [DICER_CHICK]	218.5	5.72
Q25C36	Olfactomedin-like protein 3	44.846	5.83
Q2EJU6	C-reactive protein/Pentaxin	23.746	6.39
Q2HZ96	Protein ATP1B4 OS=Gallus gallus OX=9031 GN=ATP1B4 PE=1 SV=1 - [AT1B4_CHICK]	36.3	7.83
Q2KN97	Cytospin-A OS=Gallus gallus OX=9031 GN=SPECC1L PE=2 SV=2 - [CYTSA_CHICK]	124.833	5.71
Q2LK54	Collectin-12 OS=Gallus gallus OX=9031 GN=COLEC12 PE=2 SV=1 - [COL12_CHICK]	81.8	5.85
Q2LK95	Collectin-10 OS=Gallus gallus OX=9031 GN=COLEC10 PE=2 SV=1 - [COL10_CHICK]	30.4163	8.46
Q2MV09	Complement component 3d	31.358	8.77
Q2PC93	SCO-spondin OS=Gallus gallus OX=9031 GN=SSPO PE=2 SV=1 - [SSPO_CHICK]	560.177	5.88
Q2YHT5	Cell surface glycoprotein CD200 receptor 1-B OS=Gallus gallus OX=9031 GN=CD200R1B PE=2 SV=1 - [MOR1B_CHICK]	26.2168	7.88
Q3KTM2	Glycerophosphodiester phosphodiesterase domain-containing protein 5 OS=Gallus gallus OX=9031 GN=GDPD5 PE=1 SV=1 - [GDPD5_CHICK]	69.0561	6.43
Q3MQ69	Ovocleidin-116 protein	2.166	7.74
Q3V6R6	Cholesteryl ester transfer protein OS=Gallus gallus OX=9031 GN=CETP PE=2 SV=1 - [CETP_CHICK]	56.7	5.3
Q4ADG4	Ovotransferrin BC type	75.865	6.91
Q4ADJ6	Ovotransferrin - TFEW	77.801	7.08
Q4AEJ1	Complement regulatory soluble protein - CRES	79.422	6.08
Q4JIM4	Presenilin-1 OS=Gallus gallus OX=9031 GN=PSEN1 PE=1 SV=1 - [PSN1_CHICK]	52.8	5.1
Q4KWZ7	DNA repair protein REV1 OS=Gallus gallus OX=9031 GN=REV1 PE=2 SV=1 - [REV1_CHICK]	138	8.4
Q4U604	Complement C4	11.363	7.96
Q58NQ5	Zinc finger protein PLAG1 OS=Gallus gallus OX=9031 GN=PLAG1 PE=2 SV=1 - [PLAG1_CHICK]	55.9	8.63
Q5F356	Phosphatidylinositol 5-phosphate 4-kinase type-2 alpha OS=Gallus gallus OX=9031 GN=PIP4K2A PE=2 SV=1 - [PI42A_CHICK]	46.0624	7.01
Q5F363	Protein Jumonji OS=Gallus gallus OX=9031 GN=JARID2 PE=2 SV=1 - [JARD2_CHICK]	138	9.32
Q5F371	Protein strawberry notch homolog 1 OS=Gallus gallus OX=9031 GN=SBNO1 PE=2 SV=1 - [SBNO1_CHICK]	137.101	6.48
Q5F3A2	Charged multivesicular body protein 2b OS=Gallus gallus OX=9031 GN=CHMP2B PE=2 SV=1 - [CHM2B_CHICK]	24.0442	8.76
Q5F3A4	RELT-like protein 1 OS=Gallus gallus OX=9031 GN=RELL1 PE=2 SV=1 - [RELL1_CHICK]	31.1	7.37
Q5F3F5	G-protein coupled receptor-associated protein LMBRD2 OS=Gallus gallus OX=9031 GN=LMBRD2 PE=2 SV=1 - [LMBD2_CHICK]	80.2	8
Q5F3M0	Mediator of RNA polymerase II transcription subunit 24 OS=Gallus gallus OX=9031 GN=MED24 PE=2 SV=1 - [MED24_CHICK]	110.772	6.67
Q5F3N3	complement C1s subcomponent precursor	77.326	5.28
Q5F3N5	Kelch-like protein 14 OS=Gallus gallus OX=9031 GN=KLHL14 PE=2 SV=1 - [KLH14_CHICK]	69.7	6.68
Q5F3R2	Lysine-specific demethylase 5B OS=Gallus gallus OX=9031 GN=KDM5B PE=2 SV=1 - [KDM5B_CHICK]	173.35	6.28
Q5F3R7	DDB1- and CUL4-associated factor 12 OS=Gallus gallus OX=9031 GN=DCAF12 PE=2 SV=1 - [DCA12_CHICK]	47.6	9.1
Q5F3S6	Putative uncharacterized protein Isoform 1 - FXR1	71.812	5.66
Q5F3V3	Sister chromatid cohesion protein PDS5 homolog A OS=Gallus gallus OX=9031 GN=PDS5A PE=2 SV=2 - [PDS5A_CHICK]	150	7.75
Q5F3Z1	CTP synthase 2 OS=Gallus gallus OX=9031 GN=CTPS2 PE=2 SV=1 - [PYRG2_CHICK]	66	6.89
Q5F3Z3	Ubiquitin-conjugating enzyme E2 variant 2 OS=Gallus gallus OX=9031 GN=UBE2V2 PE=2 SV=1 - [UB2V2_CHICK]	16.3	8.09
Q5F3Z7	CTD small phosphatase-like protein 2 OS=Gallus gallus OX=9031 GN=CTDSPL2 PE=2 SV=2 - [CTSL2_CHICK]	52.8	6.42
Q5F408	Cysteine--tRNA ligase, cytoplasmic OS=Gallus gallus OX=9031 GN=CARS1 PE=2 SV=1 - [SYCC_CHICK]	85.7	6.62
Q5F425	Protein lin-7 homolog C OS=Gallus gallus OX=9031 GN=LIN7C PE=1 SV=1 - [LIN7C_CHICK]	21.8335	8.43
Q5F448	Golgi pH regulator OS=Gallus gallus OX=9031 GN=GPR89 PE=2 SV=1 - [GPHR_CHICK]	52.7179	9.23
Q5F450	PAN2-PAN3 deadenylation complex catalytic subunit PAN2 OS=Gallus gallus OX=9031 GN=PAN2 PE=2 SV=1 - [PAN2_CHICK]	134.8	5.68
Q5F471	Serine/threonine-protein phosphatase 6 regulatory subunit 3 OS=Gallus gallus OX=9031 GN=PPP6R3 PE=2 SV=1 - [PP6R3_CHICK]	98.2	4.58
Q5F499	Dynamin-like 120 kDa protein, mitochondrial OS=Gallus gallus OX=9031 GN=OPA1 PE=2 SV=1 - [OPA1_CHICK]	113.4	7.84
Q5G8Y9	Apolipoprotein D	19.78	5.51
Q5NDL3	EGF domain-specific O-linked N-acetylglucosamine transferase OS=Gallus gallus OX=9031 GN=EOGT PE=2 SV=2 - [EOGT_CHICK]	62.8	7.55
Q5R1T0	Chromatin assembly factor 1 subunit A OS=Gallus gallus OX=9031 GN=CHAF1A PE=1 SV=1 - [CAF1A_CHICK]	105.1	5.34
Q5SDR3	Polycomb complex protein BMI-1 OS=Gallus gallus OX=9031 GN=BMI1 PE=2 SV=1 - [BMI1_CHICK]	36.9	8.63
Q5XXA9	Lens epithelium-derived growth factor OS=Gallus gallus OX=9031 GN=PSIP1 PE=2 SV=1 - [PSIP1_CHICK]	64.8873	9.19
Q5YCC5	Transmembrane channel-like protein 7 OS=Gallus gallus OX=9031 GN=Tmc7 PE=2 SV=1 - [TMC7_CHICK]	84.323	8.75
Q5ZHM4	Similar to vanin-2	53.235	6.32
Q5ZHQ6	Acyl-CoA-binding domain-containing protein 5 OS=Gallus gallus OX=9031 GN=ACBD5 PE=2 SV=1 - [ACBD5_CHICK]	54.4	5.29
Q5ZHV5	2-oxoglutarate and iron-dependent oxygenase JMJD4 OS=Gallus gallus OX=9031 GN=JMJD4 PE=2 SV=1 - [JMJD4_CHICK]	49.1	5.34
Q5ZHV7	SPRY domain-containing protein 7 OS=Gallus gallus OX=9031 GN=SPRYD7 PE=2 SV=1 - [SPRY7_CHICK]	21.7207	6.77
Q5ZHV8	RecQ-mediated genome instability protein 1 OS=Gallus gallus OX=9031 GN=RMI1 PE=2 SV=1 - [RMI1_CHICK]	69.1926	4.82
Q5ZHY5	E3 ubiquitin-protein ligase CHIP OS=Gallus gallus OX=9031 GN=STUB1 PE=2 SV=1 - [CHIP_CHICK]	35.6	6.38
Q5ZHY9	92 kDa protein - FYB	92.205	7.21
Q5ZHZ0	Spliceosome RNA helicase DDX39B OS=Gallus gallus OX=9031 GN=DDX39B PE=2 SV=1 - [DX39B_CHICK]	48.9719	5.67
Q5ZI04	CYFIP-related Rac1 interactor A OS=Gallus gallus OX=9031 GN=CYRIA PE=2 SV=1 - [CYRIA_CHICK]	37.3	6.02
Q5ZI34	Peroxiredoxin-like 2A OS=Gallus gallus OX=9031 GN=PRXL2A PE=2 SV=2 - [PXL2A_CHICK]	24.9329	8.82
Q5ZI58	Protein FAM214A OS=Gallus gallus OX=9031 GN=FAM214A PE=2 SV=2 - [F214A_CHICK]	122.4	8.44
Q5ZI62	Conserved oligomeric Golgi complex subunit 1 - RCJMB04_30a15	105.43	7.82
Q5ZIA5	Coatomer subunit beta OS=Gallus gallus OX=9031 GN=COPB1 PE=2 SV=1 - [COPB_CHICK]	107.1	6
Q5ZIB2	Fas-binding factor 1 homolog OS=Gallus gallus OX=9031 GN=FBF1 PE=2 SV=1 - [FBF1_CHICK]	126.5	5.97
Q5ZIB8	Phosphoinositide 3-kinase regulatory subunit 5 OS=Gallus gallus OX=9031 GN=PIK3R5 PE=2 SV=1 - [PIRK5_CHICK]	98.3123	6.51
Q5ZID6	Cytosolic 5'-nucleotidase 3A OS=Gallus gallus OX=9031 GN=NT5C3A PE=1 SV=3 - [5NT3A_CHICK]	37.3	6
Q5ZIE4	Carbohydrate sulfotransferase 10 OS=Gallus gallus OX=9031 GN=CHST10 PE=2 SV=1 - [CHSTA_CHICK]	42.121	8.9
Q5ZII3	Transmembrane protein adipocyte-associated 1 homolog OS=Gallus gallus OX=9031 GN=TPRA1 PE=2 SV=1 - [TPRA1_CHICK]	40.3	6.79
Q5ZII9	Tuftelin-interacting protein 11 OS=Gallus gallus OX=9031 GN=TFIP11 PE=2 SV=1 - [TFP11_CHICK]	95.5138	6.02
Q5ZIJ5	Carboxypeptidase	51.456	6.08
Q5ZIJ9	E3 ubiquitin-protein ligase MIB2 OS=Gallus gallus OX=9031 GN=MIB2 PE=2 SV=1 - [MIB2_CHICK]	106.3	6.86
Q5ZIL4	Spermatid perinuclear RNA-binding protein OS=Gallus gallus OX=9031 GN=STRBP PE=2 SV=1 - [STRBP_CHICK]	73.3	8.73
Q5ZIM6	Protein AATF/Apoptosis-antagonizing transcription factor	65.047	4.82
Q5ZIT6	Plastocyanin-like domain-containing protein - RCJMB04	13.345	9.65
Q5ZIT8	Transcription initiation factor TFIID subunit 2 OS=Gallus gallus OX=9031 GN=TAF2 PE=2 SV=1 - [TAF2_CHICK]	133.9	7.59
Q5ZIV1	Myotubularin-related protein 2 OS=Gallus gallus OX=9031 GN=MTMR2 PE=2 SV=1 - [MTMR2_CHICK]	65.9266	7.74
Q5ZIW5	Protein VAC14 homolog OS=Gallus gallus OX=9031 GN=VAC14 PE=2 SV=1 - [VAC14_CHICK]	87.8	6.3
Q5ZIX8	Lysine-specific demethylase 3A OS=Gallus gallus OX=9031 GN=KDM3A PE=2 SV=1 - [KDM3A_CHICK]	149.2	7.85
Q5ZJ08	Tyrosine--tRNA ligase, cytoplasmic OS=Gallus gallus OX=9031 GN=YARS1 PE=2 SV=1 - [SYYC_CHICK]	59.2469	6.65
Q5ZJ10	Putative uncharacterized protein - C20orf4	42.687	5.47
Q5ZJ23	Argininosuccinate synthase OS=Gallus gallus OX=9031 GN=ASS1 PE=2 SV=1 - [ASSY_CHICK]	46.9	6.54
Q5ZJ25	Vacuolar protein sorting-associated protein 51 homolog OS=Gallus gallus OX=9031 GN=VPS51 PE=2 SV=1 - [VPS51_CHICK]	86	6.42
Q5ZJ58	Phosphatidylinositol 4-phosphate 5-kinase type-1 beta OS=Gallus gallus OX=9031 GN=PIP5K1B PE=2 SV=1 - [PI51B_CHICK]	60.7	7.28
Q5ZJ65	Protein FAM76A - FAM76A	34.92	9.31
Q5ZJ98	RCC1-like G exchanging factor-like protein	49.362	8.76
Q5ZJF6	Probable ATP-dependent RNA helicase DDX10 OS=Gallus gallus OX=9031 GN=DDX10 PE=2 SV=1 - [DDX10_CHICK]	100.1	8.29
Q5ZJK8	T-complex protein 1 subunit eta OS=Gallus gallus OX=9031 GN=CCT7 PE=1 SV=1 - [TCPH_CHICK]	60.3104	6.28
Q5ZJL5	Adenylosuccinate synthetase isozyme 2 OS=Gallus gallus OX=9031 GN=ADSS2 PE=2 SV=1 - [PURA2_CHICK]	49.4	6.32
Q5ZJM3	Peptide-N(4)-(N-acetyl-beta-glucosaminyl)asparagine amidase OS=Gallus gallus OX=9031 GN=NGLY1 PE=2 SV=1 - [NGLY1_CHICK]	73.8561	7.87
Q5ZJS0	Casein kinase I isoform gamma 1 - CSNK1G1	52.194	9.17
Q5ZJS7	NPC intracellular cholesterol transporter 2/Epididymal secretory protein E1	14.494	6.13
Q5ZJV9	CCR4-NOT transcription complex subunit 7 OS=Gallus gallus OX=9031 GN=CNOT7 PE=2 SV=1 - [CNOT7_CHICK]	32.7239	4.84
Q5ZJY5	Structural maintenance of chromosomes protein 5 OS=Gallus gallus OX=9031 GN=SMC5 PE=2 SV=1 - [SMC5_CHICK]	124.844	7.96
Q5ZJZ6	Nuclear cap-binding protein subunit 1 OS=Gallus gallus OX=9031 GN=NCBP1 PE=2 SV=1 - [NCBP1_CHICK]	92.5049	6.29
Q5ZK03	Protein transport protein Sec23A OS=Gallus gallus OX=9031 GN=SEC23A PE=2 SV=1 - [SC23A_CHICK]	86.2	6.79
Q5ZK28	DNA polymerase delta subunit 3 OS=Gallus gallus OX=9031 GN=POLD3 PE=1 SV=2 - [DPOD3_CHICK]	50.7	9.25
Q5ZK33	Mitochondrial proton/calcium exchanger protein OS=Gallus gallus OX=9031 GN=LETM1 PE=2 SV=1 - [LETM1_CHICK]	85.7952	6.71
Q5ZK40	SWI/SNF-related matrix-associated actin-dependent regulator of chromatin subfamily B member 1 OS=Gallus gallus OX=9031 GN=SMARCB1 PE=2 SV=1 - [SNF5_CHICK]	44.5	6.18
Q5ZK58	Acid ceramidase precursor - RCJMB04_13a24	44.644	8.33
Q5ZKB9	Probable ATP-dependent RNA helicase DDX6 OS=Gallus gallus OX=9031 GN=DDX6 PE=2 SV=1 - [DDX6_CHICK]	54.4	8.66
Q5ZKD5	RRP12-like protein OS=Gallus gallus OX=9031 GN=RRP12 PE=2 SV=1 - [RRP12_CHICK]	144	8.32
Q5ZKF6	7-methylguanosine phosphate-specific 5'-nucleotidase OS=Gallus gallus OX=9031 GN=NT5C3B PE=2 SV=1 - [5NT3B_CHICK]	33.0878	5.55
Q5ZKG3	DNA replication ATP-dependent helicase/nuclease DNA2 OS=Gallus gallus OX=9031 GN=DNA2 PE=2 SV=2 - [DNA2_CHICK]	111.608	8.47
Q5ZKG8	Golgi to ER traffic protein 4 homolog OS=Gallus gallus OX=9031 GN=GET4 PE=2 SV=1 - [GET4_CHICK]	34.6	5.55
Q5ZKH4	Nuclear distribution protein nudE-like 1 OS=Gallus gallus OX=9031 GN=NDEL1 PE=2 SV=1 - [NDEL1_CHICK]	38.2	5.3
Q5ZKH5	Dynamin-type G domain-containing protein	84.02	5.99
Q5ZKI7	WD repeat and coiled-coil-containing protein OS=Gallus gallus OX=9031 GN=WDCP PE=2 SV=1 - [WDCP_CHICK]	82.2403	7.39
Q5ZKJ4	FGFR1 oncogene partner 2 homolog OS=Gallus gallus OX=9031 GN=FGFR1OP2 PE=2 SV=1 - [FGOP2_CHICK]	25.2	6.33
Q5ZKM1	pre-rRNA 2'-O-ribose RNA methyltransferase FTSJ3 OS=Gallus gallus OX=9031 GN=FTSJ3 PE=2 SV=2 - [SPB1_CHICK]	94.9	8.38
Q5ZKM6	short transient receptor potential channel 4-associated protein - TRPC4AP	88.32	6.62
Q5ZKN1	Cyclin-dependent kinase 9 OS=Gallus gallus OX=9031 GN=CDK9 PE=2 SV=1 - [CDK9_CHICK]	42.7751	8.97
Q5ZKQ6	DNA polymerase epsilon subunit 2 OS=Gallus gallus OX=9031 GN=POLE2 PE=2 SV=1 - [DPOE2_CHICK]	59.6	5.68
Q5ZKS6	Beclin-1 OS=Gallus gallus OX=9031 GN=BECN1 PE=2 SV=1 - [BECN1_CHICK]	51.4	5
Q5ZKU4	Integrator complex subunit 2 OS=Gallus gallus OX=9031 GN=INTS2 PE=2 SV=1 - [INT2_CHICK]	132.8	5.92
Q5ZKU8	p21-activated protein kinase-interacting protein 1-like OS=Gallus gallus OX=9031 GN=PAK1IP1 PE=2 SV=1 - [PK1IP_CHICK]	41.2065	9.22
Q5ZKV9	Syndetin OS=Gallus gallus OX=9031 GN=VPS50 PE=2 SV=1 - [VPS50_CHICK]	109.5	5.77
Q5ZKY2	Ubiquitin-like modifier-activating enzyme ATG7 OS=Gallus gallus OX=9031 GN=ATG7 PE=2 SV=1 - [ATG7_CHICK]	78.7495	6.54
Q5ZKZ4	DnaJ homolog subfamily C member 16 OS=Gallus gallus OX=9031 GN=DNAJC16 PE=2 SV=1 - [DJC16_CHICK]	89.4	6.99
Q5ZL62	Hypothetical protein RCJMB04	27.364	5.24
Q5ZL77	Synembryn-A OS=Gallus gallus OX=9031 GN=RIC8A PE=2 SV=1 - [RIC8A_CHICK]	61.4646	5.25
Q5ZL79	Nucleolar protein 11 OS=Gallus gallus OX=9031 GN=NOL11 PE=2 SV=1 - [NOL11_CHICK]	80.6	5.62
Q5ZLA5	Eukaryotic translation initiation factor 3 subunit E OS=Gallus gallus OX=9031 GN=EIF3E PE=2 SV=1 - [EIF3E_CHICK]	52.1	5.78
Q5ZLA6	Unconventional myosin-Ic OS=Gallus gallus OX=9031 GN=MYO1C PE=2 SV=1 - [MYO1C_CHICK]	118.8	9.16
Q5ZLD3	Kelch-like protein 13 OS=Gallus gallus OX=9031 GN=KLHL13 PE=2 SV=1 - [KLH13_CHICK]	70.9	6.23
Q5ZLD7	Vacuolar protein sorting-associated protein 53 homolog OS=Gallus gallus OX=9031 GN=VPS53 PE=2 SV=1 - [VPS53_CHICK]	93.6459	6.87
Q5ZLE9	NEDD4-binding protein 1 OS=Gallus gallus OX=9031 GN=N4BP1 PE=2 SV=1 - [N4BP1_CHICK]	104	6.33
Q5ZLG0	Acetoacetyl-CoA synthetase OS=Gallus gallus OX=9031 GN=AACS PE=2 SV=1 - [AACS_CHICK]	74.3	6.49
Q5ZLH4	Transmembrane protein 230 OS=Gallus gallus OX=9031 GN=TMEM230 PE=2 SV=1 - [TM230_CHICK]	13.1661	9.28
Q5ZLH9	Protein CDV3 homolog OS=Gallus gallus OX=9031 GN=CDV3 PE=2 SV=1 - [CDV3_CHICK]	21.6	5.02
Q5ZLK6	Kinesin-like protein KIF18B OS=Gallus gallus OX=9031 GN=KIF18B PE=2 SV=1 - [KI18B_CHICK]	86.5274	8.85
Q5ZLM0	Parafibromin OS=Gallus gallus OX=9031 GN=CDC73 PE=2 SV=1 - [CDC73_CHICK]	60.6601	9.61
Q5ZLN1	Phosphoglycerate mutase 1 OS=Gallus gallus OX=9031 GN=PGAM1 PE=1 SV=3 - [PGAM1_CHICK]	28.8799	7.49
Q5ZLN4	Flap endonuclease 1 OS=Gallus gallus OX=9031 GN=FEN1 PE=2 SV=1 - [FEN1_CHICK]	43	8.12
Q5ZLQ6	14-3-3 protein beta/alpha OS=Gallus gallus OX=9031 GN=YWHAB PE=2 SV=1 - [1433B_CHICK]	27.8898	4.83
Q5ZLS2	Enhancer of mRNA-decapping protein 3 OS=Gallus gallus OX=9031 GN=EDC3 PE=2 SV=1 - [EDC3_CHICK]	56.0012	7.02
Q5ZLT6	Rho-GAP domain-containing protein - RALBP1	66.162	5.59
Q5ZM35	Twinfilin-2 OS=Gallus gallus OX=9031 GN=TWF2 PE=1 SV=1 - [TWF2_CHICK]	39.8104	6.67
Q5ZM39	B-cell lymphoma 6 protein homolog OS=Gallus gallus OX=9031 GN=BCL6 PE=2 SV=1 - [BCL6_CHICK]	79.5	8.02
Q5ZM45	Ubiquitin carboxyl-terminal hydrolase 48 OS=Gallus gallus OX=9031 GN=USP48 PE=2 SV=1 - [UBP48_CHICK]	118.615	6.52
Q5ZM71	Transcription factor SPT20 homolog OS=Gallus gallus OX=9031 GN=SUPT20H PE=2 SV=1 - [SP20H_CHICK]	74.8	8.59
Q5ZM91	cAMP-dependent protein kinase type I-alpha regulatory subunit OS=Gallus gallus OX=9031 GN=PRKAR1A PE=2 SV=1 - [KAP0_CHICK]	43.3231	5.35
Q5ZM98	Stress-70 protein, mitochondrial OS=Gallus gallus OX=9031 GN=HSPA9 PE=1 SV=1 - [GRP75_CHICK]	73.1468	6.43
Q5ZMA2	Pre-mRNA-processing factor 19 OS=Gallus gallus OX=9031 GN=PRPF19 PE=1 SV=1 - [PRP19_CHICK]	55.1002	6.67
Q5ZMC2	Unconventional myosin-Ig	114.97	8.93
Q5ZMD6	Histone H2A.Z	13.452	10.58
Q5ZMD9	PCI domain-containing protein	59.397	8.81
Q5ZME2	Malate dehydrogenase, cytoplasmic OS=Gallus gallus OX=9031 GN=MDH1 PE=2 SV=1 - [MDHC_CHICK]	36.5	7.36
Q5ZMF8	DIRP domain-containing protein - LIN9	51.345	8.8
Q5ZML0	BRISC and BRCA1-A complex member 2 OS=Gallus gallus OX=9031 GN=BABAM2 PE=2 SV=1 - [BABA2_CHICK]	43.4	5.94
Q5ZML9	Actin-histidine N-methyltransferase OS=Gallus gallus OX=9031 GN=SETD3 PE=2 SV=1 - [SETD3_CHICK]	67.2	5.11
Q5ZMP7	AP-3 complex subunit mu-1 OS=Gallus gallus OX=9031 GN=AP3M1 PE=2 SV=1 - [AP3M1_CHICK]	46.9424	6.87
Q5ZMP8	SPATA6 domain-containing protein - RCJMB04_1h21	23.167	8.93
Q5ZMS0	Kinesin motor domain-containing protein - RCJMB04_1f15	119.956	5.45
Q5ZMS3	Eukaryotic translation initiation factor 2 subunit 3 OS=Gallus gallus OX=9031 GN=EIF2S3 PE=1 SV=1 - [IF2G_CHICK]	51	8.27
Q5ZMS4	Nuclear receptor coactivator 7 OS=Gallus gallus OX=9031 GN=NCOA7 PE=2 SV=1 - [NCOA7_CHICK]	102	5.74
Q5ZMS6	Tudor domain-containing protein 3 OS=Gallus gallus OX=9031 GN=TDRD3 PE=2 SV=1 - [TDRD3_CHICK]	83.7549	8.66
Q5ZMT7	AarF domain-containing protein kinase 1 OS=Gallus gallus OX=9031 GN=ADCK1 PE=2 SV=1 - [ADCK1_CHICK]	59.1628	8.88
Q5ZMU6	Serine/threonine-protein phosphatase 4 regulatory subunit 2 OS=Gallus gallus OX=9031 GN=PPP4R2 PE=2 SV=1 - [PP4R2_CHICK]	44.9348	4.61
Q5ZMV2	Spindle assembly abnormal protein 6 homolog OS=Gallus gallus OX=9031 GN=SASS6 PE=2 SV=1 - [SAS6_CHICK]	73.5753	7.21
Q5ZMW1	Aconitate hydratase, mitochondria - ACO2	85.65	8.04
Q5ZQU2	Neuronal PAS domain-containing protein 2 OS=Gallus gallus OX=9031 GN=NPAS2 PE=1 SV=1 - [NPAS2_CHICK]	91.1	6.64
Q62XJ6	ABC transporter	25.357	5.34
Q6AW68	Protein transport protein Sec16B OS=Gallus gallus OX=9031 GN=SEC16B PE=2 SV=1 - [SC16B_CHICK]	102.891	5.94
Q6JG52	Alpha-amylase	56.091	5.47
Q6JHU7	Prolyl 3-hydroxylase 2 OS=Gallus gallus OX=9031 GN=P3H2 PE=2 SV=1 - [P3H2_CHICK]	78.3799	6.25
Q6KDZ1	Basement membrane-specific heparan sulfate proteoglycan core protein - HSPG	432.845	5.85
Q6PPA9	Complement C3	9.046	6.53
Q6PVZ1	Keratin, type I cytoskeletal 14 OS=Gallus gallus OX=9031 GN=KRT14 PE=2 SV=1 - [K1C14_CHICK]	51	5.07
Q6PVZ2	Type I alpha-keratin 15 - KRT15	48.09	5.11
Q6PVZ8	Plakoglobin	10.624	4.31
Q6QLN1	Non-structural polyprotein pORF1 OS=Avian hepatitis E virus (isolate Chicken/California/Meng) OX=516993 GN=ORF1 PE=3 SV=1 - [POLN_AHEV]	167.933	7.59
Q6R325	Genome polyprotein OS=Avian encephalomyelitis virus (strain Van Reokel) OX=475779 PE=3 SV=1 - [POLG_AEVVR]	238.95	6.8
Q6WNV6	Protein VP3 OS=Rotavirus A (strain RVA/Chicken/Ireland/Ch2/1979/G7P[X]) OX=31589 PE=3 SV=1 - [VP3_ROTCC]	97.7	8.24
Q6XL41	Ammonium transporter Rh type C OS=Gallus gallus OX=9031 GN=RHCG PE=2 SV=1 - [RHCG_CHICK]	51.6538	5.8
Q6XUX0	Dual serine/threonine and tyrosine protein kinase OS=Gallus gallus OX=9031 GN=DSTYK PE=2 SV=1 - [DUSTY_CHICK]	105.3	6.71
Q710A0	Secreted phosphoprotein 24/Secreted phosphoprotein 2	18.393	6.48
Q75QI0	Craniofacial development protein 1 OS=Gallus gallus OX=9031 GN=CFDP1 PE=2 SV=1 - [CFDP1_CHICK]	32.7605	5.33
Q76I89	Kinetochore protein NDC80 homolog OS=Gallus gallus OX=9031 GN=NDC80 PE=1 SV=1 - [NDC80_CHICK]	73.7	5.58
Q77MR0	Phosphoprotein pp38 OS=Gallid herpesvirus 2 (strain Chicken/Md5/ATCC VR-987) OX=10389 GN=MDV073 PE=4 SV=1 - [PP38_GAHVM]	31.1491	4.91
Q77MR3	mRNA export factor ICP27 homolog OS=Gallid herpesvirus 2 (strain Chicken/Md5/ATCC VR-987) OX=10389 GN=MDV068 PE=3 SV=1 - [ICP27_GAHVM]	54.4642	8.75
Q77MR5	Tegument protein VP16 homolog OS=Gallid herpesvirus 2 (strain Chicken/Md5/ATCC VR-987) OX=10389 GN=MDV061 PE=3 SV=1 - [VP16_GAHVM]	48.6276	5.67
Q77MS3	Envelope glycoprotein B OS=Gallid herpesvirus 2 (strain Chicken/Md5/ATCC VR-987) OX=10389 GN=gB PE=3 SV=1 - [GB_GAHVM]	98.0298	8.27
Q77MS8	Envelope glycoprotein L OS=Gallid herpesvirus 2 (strain Chicken/Md5/ATCC VR-987) OX=10389 GN=gL PE=3 SV=1 - [GL_GAHVM]	21.6701	9.61
Q77MS9	Virulence factor MDV010 OS=Gallid herpesvirus 2 (strain Chicken/Md5/ATCC VR-987) OX=10389 GN=MDV010 PE=3 SV=1 - [VLIP_GAHVM]	84.7	6.99
Q788U7	Muellerian-inhibiting factor	70.544	6.73
Q789B3	Myosin heavy chain	2.387	8.44
Q7LZ77	Apolipoprotein B-100	30.679	9.64
Q7LZF3	Plasmin precursor	9.237	8.85
Q7LZS1	12 kDa serum protein, b-2 m cross-reactive, fragment	3.975	5.01
Q7SZC6	Regulator of G-protein signaling 4 OS=Gallus gallus OX=9031 GN=RGS4 PE=2 SV=1 - [RGS4_CHICK]	23.5077	8.43
Q7T2H2	Fibroblast growth factor receptor-like 1 OS=Gallus gallus OX=9031 GN=FGFRL1 PE=1 SV=1 - [FGRL1_CHICK]	54.0649	9.42
Q7T2L7	Interleukin-17 receptor D OS=Gallus gallus OX=9031 GN=IL17RD PE=2 SV=1 - [I17RD_CHICK]	83.5	7.15
Q7T2U9	Transcription factor CP2 OS=Gallus gallus OX=9031 GN=TFCP2 PE=2 SV=1 - [TFCP2_CHICK]	56.4	5.8
Q7T2Z5	Netrin receptor UNC5C OS=Gallus gallus OX=9031 GN=UNC5C PE=2 SV=1 - [UNC5C_CHICK]	102.841	5.92
Q800L1	Surfeit locus protein 1 OS=Gallus gallus OX=9031 GN=SURF1 PE=3 SV=1 - [SURF1_CHICK]	35.2	9.74
Q804A9	Deleted in azoospermia-like OS=Gallus gallus OX=9031 GN=DAZL PE=2 SV=1 - [DAZL_CHICK]	32.7	8.05
Q804X5	Anticoagulant protein C	46.494	7.39
Q804X6	Coagulation factor IX precursor - F9/Christmas factor	47.466	5.83
Q805F9	DNA damage-binding protein 1 OS=Gallus gallus OX=9031 GN=DDB1 PE=1 SV=1 - [DDB1_CHICK]	126.874	5.26
Q8AV58	Protein sidekick-1 OS=Gallus gallus OX=9031 GN=SDK1 PE=1 SV=1 - [SDK1_CHICK]	239.3	6.3
Q8AV77	Hep21 protein - HEP21	11.958	6.54
Q8AWB9	Structural maintenance of chromosomes protein - SMC4	145.856	6.06
Q8AY28	Fast myosin heavy chain HCIII	222.972	5.61
Q8JGM4	Sulfhydryl oxidase 1 OS=Gallus gallus OX=9031 GN=QSOX1 PE=1 SV=1 - [QSOX1_CHICK]	83.0271	7.4
Q8JIG5	Alpha-1-acid glycoprotein	20.317	5.03
Q8JIS3	D-erythrulose reductase OS=Gallus gallus OX=9031 GN=DER PE=1 SV=1 - [DER_CHICK]	26.1505	7.31
Q8QFM7	Chondrogenesis associated lipocalin	20.844	6.3
Q8QFP8	LIM domain kinase 1 OS=Gallus gallus OX=9031 GN=LIMK1 PE=1 SV=1 - [LIMK1_CHICK]	74.3969	6.86
Q8QFV0	Potassium channel subfamily T member 1 OS=Gallus gallus OX=9031 GN=KCNT1 PE=1 SV=1 - [KCNT1_CHICK]	137.153	7.66
Q8QFV6	Breast cancer susceptibility protein - BRCA2	378.118	6.01
Q8QFX1	RIMS-binding protein 2 OS=Gallus gallus OX=9031 GN=RIMBP2 PE=1 SV=1 - [RIMB2_CHICK]	147.4	5.36
Q8QGH3	Cadherin-20 - CDH20/F-cadherin/MN-cadherin	89.157	4.54
Q8QGP3	Carboxypeptidase Z OS=Gallus gallus OX=9031 GN=CPZ PE=1 SV=1 - [CBPZ_CHICK]	73.871	7.17
Q8QHL3	Vascular endothelial growth factor receptor 1 OS=Gallus gallus OX=9031 GN=FLT1 PE=2 SV=1 - [VGFR1_CHICK]	149.331	9.19
Q8UUW7	KH domain-containing, RNA-binding, signal transduction-associated protein 1 OS=Gallus gallus OX=9031 GN=KHDRBS1 PE=2 SV=1 - [KHDR1_CHICK]	46.5	8.66
Q8UVD9	Far upstream element-binding protein 2 OS=Gallus gallus OX=9031 GN=KHSRP PE=1 SV=1 - [FUBP2_CHICK]	80.594	6.9
Q8UVJ7	Cadherin-related family member 1 OS=Gallus gallus OX=9031 GN=CDHR1 PE=2 SV=1 - [CDHR1_CHICK]	95.2	5.57
Q8UVV7	Protein limb expression 1 OS=Gallus gallus OX=9031 GN=LIX1 PE=2 SV=1 - [LIX1_CHICK]	31.9313	6.1
Q8UW76	T-box transcription factor TBX20 OS=Gallus gallus OX=9031 GN=TBX20 PE=2 SV=1 - [TBX20_CHICK]	48.7	7.71
Q90579	Anion exchange protein	93.808	8.58
Q90593	Endoplasmic reticulum chaperone BiP/ 78 kDa glucose-regulated protein/ Immunoglobulin Y heavy chain	70.318	5.03
Q90610	Neogenin (Fragment) OS=Gallus gallus OX=9031 PE=2 SV=1 - [NEO1_CHICK]	158	6.43
Q90611	72 kDa type IV collagenase - MMP2	74.941	5.27
Q90617	Lysosome-associated membrane glycoprotein 2 OS=Gallus gallus OX=9031 GN=LAMP2 PE=2 SV=1 - [LAMP2_CHICK]	46.7	6.62
Q90631	Kinectin OS=Gallus gallus OX=9031 GN=KTN1 PE=1 SV=1 - [KTN1_CHICK]	155.881	5.9
Q90640	Chromosome-associated kinesin KIF4 OS=Gallus gallus OX=9031 GN=KIF4 PE=2 SV=1 - [KIF4_CHICK]	138.837	6.52
Q90660	Inhibitor of apoptosis protein OS=Gallus gallus OX=9031 GN=ITA PE=2 SV=1 - [BIR_CHICK]	68.9651	6.38
Q90679	Thymocyte nuclear protein 1 OS=Gallus gallus OX=9031 GN=THYN1 PE=1 SV=1 - [THYN1_CHICK]	27.9491	8.29
Q90681	Cation-independent mannose-6-phosphate receptor	275.647	5.67
Q90687	Tyrosine-protein phosphatase non-receptor type 11 OS=Gallus gallus OX=9031 GN=PTPN11 PE=2 SV=1 - [PTN11_CHICK]	67.94	7.2
Q90688	Myosin-binding protein C, cardiac-type OS=Gallus gallus OX=9031 GN=MYBPC3 PE=1 SV=3 - [MYPC3_CHICK]	142.2	6.29
Q90693	Protein patched homolog 1 OS=Gallus gallus OX=9031 GN=PTCH1 PE=1 SV=1 - [PTC1_CHICK]	160.5	6.51
Q90703	Nitric oxide synthase, inducible OS=Gallus gallus OX=9031 GN=NOS2 PE=2 SV=1 - [NOS2_CHICK]	129.6	8.29
Q90733	COUP transcription factor 2 OS=Gallus gallus OX=9031 GN=NR2F2 PE=2 SV=1 - [COT2_CHICK]	45.3976	8.28
Q90734	Alpha-actinin-4 OS=Gallus gallus OX=9031 GN=ACTN4 PE=1 SV=1 - [ACTN4_CHICK]	104.1	5.26
Q90762	Cadherin-6 OS=Gallus gallus OX=9031 GN=CDH6 PE=2 SV=1 - [CADH6_CHICK]	88.605	4.91
Q90763	Cadherin-7 OS=Gallus gallus OX=9031 GN=CDH7 PE=2 SV=1 - [CADH7_CHICK]	87.1175	4.87
Q90812	Corticotropin-releasing factor receptor 1 OS=Gallus gallus OX=9031 GN=CRHR1 PE=3 SV=1 - [CRFR1_CHICK]	48.6	9.17
Q90827	Protein NEL OS=Gallus gallus OX=9031 GN=NEL PE=2 SV=1 - [NEL_CHICK]	90.9	5.45
Q90835	Elongation factor 1-alpha 1/Elongation factor Tu (EF-Tu)	50.026	9.1
Q90837	Transcriptional regulator Erg OS=Gallus gallus OX=9031 GN=ERG PE=2 SV=1 - [ERG_CHICK]	53.9	7.44
Q90845	Gamma-aminobutyric acid receptor subunit alpha-6 OS=Gallus gallus OX=9031 GN=GABRA6 PE=2 SV=1 - [GBRA6_CHICK]	51.7	7.71
Q90850	Hypermethylated in cancer 1 protein (Fragment) OS=Gallus gallus OX=9031 GN=HIC1 PE=2 SV=2 - [HIC1_CHICK]	73.7	7.64
Q90865	Hepatocyte growth factor-like/macrophage stimulating protein	77.607	8.18
Q90875	Cytoplasmic aconitate hydratase OS=Gallus gallus OX=9031 GN=ACO1 PE=2 SV=1 - [ACOHC_CHICK]	98.0115	7.33
Q90890	Lymphocyte antigen 86/Protein MD-1	16.002	5.61
Q90891	Dual specificity mitogen-activated protein kinase kinase 2 OS=Gallus gallus OX=9031 GN=MAP2K2 PE=2 SV=1 - [MP2K2_CHICK]	44	6.7
Q90910	Fast-white myosin heavy chain	19.365	6.91
Q90933	Neuron-glia cell adhesion molecule (Ng-CAM) precursor	138.433	5.63
Q90953	Versican core protein OS=Gallus gallus OX=9031 GN=VCAN PE=2 SV=1 - [CSPG2_CHICK]	387.843	4.61
Q90980	Cyclic nucleotide-gated channel rod photoreceptor subunit alpha OS=Gallus gallus OX=9031 PE=2 SV=1 - [CNG3_CHICK]	74.7	8.43
Q90997	Transferrin receptor protein 1 OS=Gallus gallus OX=9031 GN=TFRC PE=2 SV=2 - [TFR1_CHICK]	85.6048	5.78
Q90WR3	Hemopexin (fragment)	29.385	5.92
Q90X25	Homeobox protein Hox-A13 OS=Gallus gallus OX=9031 GN=HOXA13 PE=2 SV=1 - [HXA13_CHICK]	31.9	9.13
Q90XB2	Surfactant protein A - SP-A (SFTPA2)	24.721	5.09
Q90XG2	Slit-2	86.46	5
Q90YC9	Neuroblastoma suppressor of tumorigenicity 1 - NBL1	19.495	5.04
Q90Z41	Roundabout2 protein - ROBO2	37.689	7.59
Q91001	Prothrombin/Coagulation factor II	66.602	5.33
Q91025	Vitellogenin-3 (Fragments) OS=Gallus gallus OX=9031 GN=VTG3 PE=2 SV=2 - [VIT3_CHICK]	38.1273	8.91
Q91422	Antithrombin-III/Serpin C1	42.361	5.4
Q91998	Brain-specific homeobox/POU domain protein 3 OS=Gallus gallus OX=9031 GN=BRN3 PE=2 SV=1 - [BRN3_CHICK]	37.7	9
Q92058	Alkaline phosphatase, tissue-nonspecific isozyme OS=Gallus gallus OX=9031 GN=ALPL PE=1 SV=1 - [PPBT_CHICK]	56.7	7.03
Q92072	DNA (cytosine-5)-methyltransferase 1 OS=Gallus gallus OX=9031 GN=DNMT1 PE=1 SV=1 - [DNMT1_CHICK]	172.8	6.76
Q92108	Annexin A1/ Annexin - 1/ Calpactin II/ Calpactin - 2/ Chromobindin - 9	14.398	7.81
Q92172	Transcription factor VBP OS=Gallus gallus OX=9031 GN=TEF PE=1 SV=2 - [TEF_CHICK]	34.9326	5.34
Q92184	Alpha-N-acetylgalactosaminide alpha-2,6-sialyltransferase 2 OS=Gallus gallus OX=9031 GN=ST6GALNAC2 PE=1 SV=1 - [SIA7B_CHICK]	45.8	8.28
Q98892	Opioid-binding protein/cell adhesion molecule homolog OS=Gallus gallus OX=9031 GN=OPCML PE=1 SV=2 - [OBCAM_CHICK]	36.9	7.05
Q98930	Sortilin-related receptor (Fragment) OS=Gallus gallus OX=9031 GN=SORL1 PE=2 SV=1 - [SORL_CHICK]	178.3	5.08
Q98937	Forkhead box protein D1 OS=Gallus gallus OX=9031 GN=FOXD1 PE=2 SV=1 - [FOXD1_CHICK]	44.6	6.3
Q98948	Single-stranded DNA-binding protein 3 OS=Gallus gallus OX=9031 GN=SSBP3 PE=2 SV=3 - [SSBP3_CHICK]	38.2	6.44
Q98SH2	Plasma membrane calcium-transporting ATPase 1 OS=Gallus gallus OX=9031 GN=ATP2B1 PE=2 SV=2 - [AT2B1_CHICK]	132.935	5.94
Q98ST5	Cysteine-rich secretory protein LCCL domain-containing 1 OS=Gallus gallus OX=9031 GN=CRISPLD1 PE=2 SV=1 - [CRLD1_CHICK]	59	7.59
Q98ST7	DBH-like monooxygenase protein 1 OS=Gallus gallus OX=9031 GN=MOXD1 PE=2 SV=1 - [MOXD1_CHICK]	69.5	6.39
Q98TD1	PIT 54	48.752	4.58
Q98UI9	Mucin-5B OS=Gallus gallus OX=9031 GN=MUC5B PE=1 SV=1 - [MUC5B_CHICK]	233.4	5.6
Q9DDD0	Neurexin-1 (Fragment) OS=Gallus gallus OX=9031 GN=NRXN1 PE=2 SV=1 - [NRX1A_CHICK]	149.981	6.21
Q9DDD1	Probable G-protein coupled receptor 149 OS=Gallus gallus OX=9031 GN=GPR149 PE=2 SV=1 - [GP149_CHICK]	79.6	7.42
Q9DDD4	Tetranectin	19.979	6.37
Q9DDD5	Neurobeachin (Fragment) OS=Gallus gallus OX=9031 GN=NBEA PE=2 SV=1 - [NBEA_CHICK]	87.7482	4.97
Q9DE07	Nibrin OS=Gallus gallus OX=9031 GN=NBN PE=1 SV=1 - [NBN_CHICK]	83.9	6.9
Q9DE13	Bromodomain adjacent to zinc finger domain protein 2B OS=Gallus gallus OX=9031 GN=BAZ2B PE=2 SV=1 - [BAZ2B_CHICK]	235.995	6.6
Q9DE41	Apo AI promoter B-region binding protein	17.93	5.08
Q9DED6	Homeobox protein BarH-like 1b OS=Gallus gallus OX=9031 GN=BARX1B PE=2 SV=1 - [BAX1B_CHICK]	27.0102	9.41
Q9DER5	Teneurin-2 OS=Gallus gallus OX=9031 GN=TENM2 PE=1 SV=1 - [TEN2_CHICK]	310.552	6.79
Q9DER7	Tolloid-like protein 1 OS=Gallus gallus OX=9031 GN=TLL1 PE=2 SV=1 - [TLL1_CHICK]	114.817	6.32
Q9DF58	Integrin-linked protein kinase OS=Gallus gallus OX=9031 GN=ILK PE=1 SV=1 - [ILK_CHICK]	51.4852	8.16
Q9DGM4	Fast myosin heavy chain isoform 3	223.163	5.65
Q9DGS3	Uncharacterized gene 2 protein OS=Gallid herpesvirus 2 (strain Chicken/Md5/ATCC VR-987) OX=10389 GN=MDV002 PE=4 SV=1 - [VG02_GAHVM]	20.8	11.99
Q9DGT6	Major viral transcription factor ICP4 homolog OS=Gallid herpesvirus 2 (strain Chicken/Md5/ATCC VR-987) OX=10389 GN=MDV084 PE=3 SV=1 - [ICP4_GAHVM]	252.803	8
Q9E6M1	Uncharacterized gene 72 protein OS=Gallid herpesvirus 2 (strain Chicken/Md5/ATCC VR-987) OX=10389 GN=MDV072 PE=4 SV=1 - [VG72_GAHVM]	103.34	7.02
Q9E6M4	DNA primase OS=Gallid herpesvirus 2 (strain Chicken/Md5/ATCC VR-987) OX=10389 GN=MDV066 PE=3 SV=1 - [PRIM_GAHVM]	120.099	6.98
Q9E6M7	Tegument protein VP22 OS=Gallid herpesvirus 2 (strain Chicken/Md5/ATCC VR-987) OX=10389 GN=MDV062 PE=3 SV=1 - [VP22_GAHVM]	27.6098	10.2
Q9E6N1	Triplex capsid protein 1 OS=Gallid herpesvirus 2 (strain Chicken/Md5/ATCC VR-987) OX=10389 GN=TRX1 PE=3 SV=1 - [TRX1_GAHVM]	52.8	8.84
Q9E6N3	Large tegument protein deneddylase OS=Gallid herpesvirus 2 (strain Chicken/Md5/ATCC VR-987) OX=10389 GN=MDV049 PE=3 SV=1 - [LTP_GAHVM]	367.085	6.15
Q9E6P0	Major DNA-binding protein OS=Gallid herpesvirus 2 (strain Chicken/Md5/ATCC VR-987) OX=10389 GN=DBP PE=3 SV=1 - [DNBI_GAHVM]	130.6	6.06
Q9E6P4	Protein UL24 homolog OS=Gallid herpesvirus 2 (strain Chicken/Md5/ATCC VR-987) OX=10389 GN=MDV035 PE=3 SV=1 - [UL24_GAHVM]	34.9	10.36
Q9E6P8	Major capsid protein OS=Gallid herpesvirus 2 (strain Chicken/Md5/ATCC VR-987) OX=10389 GN=MCP PE=3 SV=1 - [MCP_GAHVM]	154.749	6.38
Q9E6Q0	Capsid vertex component 1 OS=Gallid herpesvirus 2 (strain Chicken/Md5/ATCC VR-987) OX=10389 GN=CVC1 PE=3 SV=1 - [CVC1_GAHVM]	80.9	6.3
Q9E6Q2	Tripartite terminase subunit 3 OS=Gallid herpesvirus 2 (strain Chicken/Md5/ATCC VR-987) OX=10389 GN=TRM3 PE=3 SV=1 - [TRM3_GAHVM]	82.5947	8.32
Q9E6Q3	Tegument protein UL14 homolog OS=Gallid herpesvirus 2 (strain Chicken/Md5/ATCC VR-987) OX=10389 GN=MDV026 PE=3 SV=1 - [TEG3_GAHVM]	27.8435	5.58
Q9E6Q7	Replication origin-binding protein OS=Gallid herpesvirus 2 (strain Chicken/Md5/ATCC VR-987) OX=10389 GN=MDV021 PE=3 SV=1 - [OBP_GAHVM]	94.9	8.07
Q9E6R1	DNA replication helicase OS=Gallid herpesvirus 2 (strain Chicken/Md5/ATCC VR-987) OX=10389 GN=HELI PE=3 SV=1 - [HELI_GAHVM]	97.1	6.43
Q9I8K7	Cbp/p300-interacting transactivator 3 OS=Gallus gallus OX=9031 GN=CITED3 PE=2 SV=1 - [CITE3_CHICK]	22.3205	6.34
Q9I8P6	Otoraplin OS=Gallus gallus OX=9031 GN=OTOR PE=2 SV=1 - [OTOR_CHICK]	15.2	4.88
Q9I993	Beta,beta-carotene 15,15'-dioxygenase OS=Gallus gallus OX=9031 GN=BCO1 PE=1 SV=1 - [BCDO1_CHICK]	60.3	6.46
Q9I9K4	Nidogen 1	52.111	6.52
Q9IA31	Transcriptional activator GLI3 (Fragment) OS=Gallus gallus OX=9031 GN=GLI3 PE=1 SV=1 - [GLI3_CHICK]	167.686	7.69
Q9IAM7	Double-strand break repair protein MRE11 OS=Gallus gallus OX=9031 GN=MRE11 PE=2 SV=1 - [MRE11_CHICK]	80	6.3
Q9N6S8	Cysteine proteinase falcipain 2a	55.908	7.11
Q9NP92	39S ribosomal protein S30, mitochondrial OS=Homo sapiens OX=9606 GN=MRPS30 PE=1 SV=2 - [RT30_HUMAN]	50.3	7.97
Q9PSW9	Histone H2B 8	13.833	10.32
Q9PT84	Potassium voltage-gated channel subfamily H member 6 OS=Gallus gallus OX=9031 GN=KCNH6 PE=2 SV=2 - [KCNH6_CHICK]	135.415	6.92
Q9PTR5	Lissencephaly-1 homolog OS=Gallus gallus OX=9031 GN=PAFAH1B1 PE=2 SV=3 - [LIS1_CHICK]	46.6	7.37
Q9PU36	Protein piccolo (Fragment) OS=Gallus gallus OX=9031 GN=PCLO PE=2 SV=1 - [PCLO_CHICK]	560.42	6.71
Q9PU45	Radixin OS=Gallus gallus OX=9031 GN=RDX PE=2 SV=1 - [RADI_CHICK]	68.5123	6.48
Q9PV94	Small nuclear ribonucleoprotein-associated protein B' OS=Gallus gallus OX=9031 GN=SNRPB PE=2 SV=1 - [RSMB_CHICK]	24.5716	11.19
Q9PWA0	Regulator of G-protein signaling 17 OS=Gallus gallus OX=9031 GN=RGS17 PE=2 SV=1 - [RGS17_CHICK]	24.3107	5.71
Q9PWK0	Riboflavin binding protein/rd	12.552	4.68
Q9PWR1	Voltage-gated potassium channel subunit beta-1 OS=Gallus gallus OX=9031 GN=KCNAB1 PE=2 SV=1 - [KCAB1_CHICK]	44.6	9.17
Q9VTF9	Ubiquitin fusion degradation protein 1 homolog OS=Drosophila melanogaster OX=7227 GN=Ufd1-like PE=2 SV=1 - [UFD1_DROME]	34.7694	6.25
Q9W676	LIM domain-binding protein 2 OS=Gallus gallus OX=9031 GN=LDB2 PE=2 SV=1 - [LDB2_CHICK]	42.6	6.93
Q9W6F5	Vitamin D-binding protein/Gc-globulin/Group-specific component	51.918	6.3
Q9W770	Spondin-1 OS=Gallus gallus OX=9031 GN=SPON1 PE=2 SV=1 - [SPON1_CHICK]	90.5	6.7
Q9YGL6	Paralemmin-1 OS=Gallus gallus OX=9031 GN=PALM PE=1 SV=1 - [PALM_CHICK]	42.1	4.94
Q9YGM1	MLL protein	139.279	10.32
Q9YGP0	Clusterin	51.348	5.47
Q9YGS0	Iroquois-class homeodomain protein IRX-4 OS=Gallus gallus OX=9031 GN=IRX4 PE=2 SV=1 - [IRX4_CHICK]	52.7	5.85
Q9YH13	Homeobox protein Hox-C8 - HOXC8 (HOXC-8)	27.962	6.56
Q9YH58	Formimidoyltransferase-cyclodeaminase OS=Gallus gallus OX=9031 GN=FTCD PE=1 SV=1 - [FTCD_CHICK]	59.1	6.19
R4GH41	Ceramidase	42.241	7.89
R4GJ53	Sushi domain-containing protein - SUSD3	29.476	8.99
R4GLH9	Mitogen-activated protein kinase kinase kinase 19 - MAP3K19	103.013	8.67
R4GLT1	Cystatin precursor - CST3	22.414	7.46
R4GMH5	Plasminogen - LOC428593	93.295	6.35
U3NEE3	Carnosine N-methyltransferase 2 OS=Gallus gallus OX=9031 PE=1 SV=1 - [HNMTL_CHICK]	36.4	6.04
U6C3W5	Deleted in malignant brain tumors 1 protein-like precursor	104.336	4.73
		0
